# Supplementary material for: Traffic congestion prediction based on Estimated Time of Arrival
Source: PLoS One. 2020 Dec 16;15(12):e0238200. doi: 10.1371/journal.pone.0238200 (PMC7743965; doi:10.1371/journal.pone.0238200)
Supplement: S1 Dataset — (CSV) [file pone.0238200.s003.csv]

## Sheet: Sheet1
Date	Day	Destination_Location	Fastest_Route_Distance	Fastest_Route_Name	Fastest_Route_Time	Holiday	Special_Condition	Starting_Location	Sys_Time	Weather	Data_prediction
13/02/2020	Thursday	9th_avenue	1000	Jinnah Avenue	60	no	no	capital_gymkhana	00:00:01	Showers	smooth
13/02/2020	Thursday	centaurus	1300	Jinnah Avenue	120	no	no	9th_avenue	00:00:09	Showers	highly congested
13/02/2020	Thursday	crown_plaza	1000	Jinnah Avenue and Faisal Avenue Flyover	60	no	no	centaurus	00:00:17	Showers	smooth
13/02/2020	Thursday	roshan_plaza	2700	Jinnah Ave	180	no	no	crown_plaza	00:00:24	Showers	smooth
13/02/2020	Thursday	salt_and_pepper	3900	Jinnah Ave	300	no	no	roshan_plaza	00:00:31	Showers	slightly congested
13/02/2020	Thursday	bar_bq_tonight	1600	Jinnah Ave	120	no	no	salt_and_pepper	00:00:39	Showers	smooth
13/02/2020	Thursday	D_chowk	2100	A.K. Fazl-ul-Haq Rd and Jinnah Ave	300	no	no	bar_bq_tonight	00:00:45	Showers	slightly congested
13/02/2020	Thursday	childrens_park	1000	Nazim-ud-din Rd	120	no	no	bahria_foundation_school	00:02:12	Showers	highly congested
13/02/2020	Thursday	pak_turk_maarif_international_school	1000	Nazim-ud-din Rd	120	no	no	childrens_park	00:02:20	Showers	highly congested
13/02/2020	Thursday	jamia_masjid	1400	Nazim-ud-din Rd	120	no	no	pak_turk_maarif_international_school	00:02:29	Showers	smooth
13/02/2020	Thursday	missile_chowk	1200	Nazim-ud-din Rd	120	no	no	jamia_masjid	00:02:37	Showers	smooth
13/02/2020	Thursday	capital_gymkhana	1100	Jinnah Avenue	60	no	no	missile_chowk	00:02:45	Showers	smooth
13/02/2020	Thursday	9th_avenue	1000	Jinnah Avenue	120	no	no	capital_gymkhana	00:02:54	Showers	highly congested
13/02/2020	Thursday	centaurus	1300	Jinnah Avenue	120	no	no	9th_avenue	00:03:02	Showers	highly congested
13/02/2020	Thursday	crown_plaza	1000	Jinnah Avenue and Faisal Avenue Flyover	60	no	no	centaurus	00:03:10	Showers	smooth
13/02/2020	Thursday	roshan_plaza	2700	Jinnah Ave	180	no	no	crown_plaza	00:03:17	Showers	smooth
13/02/2020	Thursday	salt_and_pepper	3900	Jinnah Ave	300	no	no	roshan_plaza	00:03:25	Showers	slightly congested
13/02/2020	Thursday	bar_bq_tonight	1600	Jinnah Ave	120	no	no	salt_and_pepper	00:03:32	Showers	smooth
13/02/2020	Thursday	D_chowk	2100	A.K. Fazl-ul-Haq Rd and Jinnah Ave	300	no	no	bar_bq_tonight	00:03:39	Showers	slightly congested
13/02/2020	Thursday	childrens_park	1000	Nazim-ud-din Rd	120	no	no	bahria_foundation_school	00:05:04	Showers	highly congested
13/02/2020	Thursday	pak_turk_maarif_international_school	1000	Nazim-ud-din Rd	120	no	no	childrens_park	00:05:14	Showers	highly congested
13/02/2020	Thursday	jamia_masjid	1400	Nazim-ud-din Rd	120	no	no	pak_turk_maarif_international_school	00:05:23	Showers	smooth
13/02/2020	Thursday	missile_chowk	1200	Nazim-ud-din Rd	120	no	no	jamia_masjid	00:05:32	Showers	smooth
13/02/2020	Thursday	capital_gymkhana	1100	Jinnah Avenue	60	no	no	missile_chowk	00:05:40	Showers	smooth
13/02/2020	Thursday	9th_avenue	1000	Jinnah Avenue	120	no	no	capital_gymkhana	00:05:48	Showers	highly congested
13/02/2020	Thursday	centaurus	1300	Jinnah Avenue	120	no	no	9th_avenue	00:05:56	Showers	highly congested
13/02/2020	Thursday	crown_plaza	1000	Jinnah Avenue and Faisal Avenue Flyover	60	no	no	centaurus	00:06:03	Showers	smooth
13/02/2020	Thursday	roshan_plaza	2700	Jinnah Ave	180	no	no	crown_plaza	00:06:12	Showers	smooth
13/02/2020	Thursday	salt_and_pepper	3900	Jinnah Ave	300	no	no	roshan_plaza	00:06:18	Showers	slightly congested
13/02/2020	Thursday	bar_bq_tonight	1600	Jinnah Ave	120	no	no	salt_and_pepper	00:06:26	Showers	smooth
13/02/2020	Thursday	D_chowk	2100	A.K. Fazl-ul-Haq Rd and Jinnah Ave	300	no	no	bar_bq_tonight	00:06:32	Showers	slightly congested
13/02/2020	Thursday	childrens_park	1000	Nazim-ud-din Rd	120	no	no	bahria_foundation_school	00:07:57	Showers	highly congested
13/02/2020	Thursday	pak_turk_maarif_international_school	1000	Nazim-ud-din Rd	120	no	no	childrens_park	00:08:06	Showers	highly congested
13/02/2020	Thursday	jamia_masjid	1400	Nazim-ud-din Rd	120	no	no	pak_turk_maarif_international_school	00:08:14	Showers	smooth
13/02/2020	Thursday	missile_chowk	1200	Nazim-ud-din Rd	120	no	no	jamia_masjid	00:08:21	Showers	smooth
13/02/2020	Thursday	capital_gymkhana	1100	Jinnah Avenue	60	no	no	missile_chowk	00:08:29	Showers	smooth
13/02/2020	Thursday	9th_avenue	1000	Jinnah Avenue	120	no	no	capital_gymkhana	00:08:37	Showers	highly congested
13/02/2020	Thursday	centaurus	1300	Jinnah Avenue	120	no	no	9th_avenue	00:08:45	Showers	highly congested
13/02/2020	Thursday	crown_plaza	1000	Jinnah Avenue and Faisal Avenue Flyover	60	no	no	centaurus	00:08:52	Showers	smooth
13/02/2020	Thursday	roshan_plaza	2700	Jinnah Ave	180	no	no	crown_plaza	00:09:00	Showers	smooth
13/02/2020	Thursday	salt_and_pepper	3900	Jinnah Ave	240	no	no	roshan_plaza	00:09:07	Showers	smooth
13/02/2020	Thursday	bar_bq_tonight	1600	Jinnah Ave	120	no	no	salt_and_pepper	00:09:14	Showers	smooth
13/02/2020	Thursday	D_chowk	2100	A.K. Fazl-ul-Haq Rd and Jinnah Ave	300	no	no	bar_bq_tonight	00:09:21	Showers	slightly congested
13/02/2020	Thursday	childrens_park	1000	Nazim-ud-din Rd	120	no	no	bahria_foundation_school	00:10:45	Showers	highly congested
13/02/2020	Thursday	pak_turk_maarif_international_school	1000	Nazim-ud-din Rd	120	no	no	childrens_park	00:10:54	Showers	highly congested
13/02/2020	Thursday	jamia_masjid	1400	Nazim-ud-din Rd	120	no	no	pak_turk_maarif_international_school	00:11:03	Showers	smooth
13/02/2020	Thursday	missile_chowk	1200	Nazim-ud-din Rd	120	no	no	jamia_masjid	00:11:11	Showers	smooth
13/02/2020	Thursday	capital_gymkhana	1100	Jinnah Avenue	60	no	no	missile_chowk	00:11:20	Showers	smooth
13/02/2020	Thursday	9th_avenue	1000	Jinnah Avenue	120	no	no	capital_gymkhana	00:11:28	Showers	highly congested
13/02/2020	Thursday	centaurus	1300	Jinnah Avenue	120	no	no	9th_avenue	00:11:36	Showers	highly congested
13/02/2020	Thursday	crown_plaza	1000	Jinnah Avenue and Faisal Avenue Flyover	60	no	no	centaurus	00:11:44	Showers	smooth
13/02/2020	Thursday	roshan_plaza	2700	Jinnah Ave	180	no	no	crown_plaza	00:11:51	Showers	smooth
13/02/2020	Thursday	salt_and_pepper	3900	Jinnah Ave	240	no	no	roshan_plaza	00:11:59	Showers	smooth
13/02/2020	Thursday	bar_bq_tonight	1600	Jinnah Ave	120	no	no	salt_and_pepper	00:12:07	Showers	smooth
13/02/2020	Thursday	D_chowk	2100	A.K. Fazl-ul-Haq Rd and Jinnah Ave	300	no	no	bar_bq_tonight	00:12:14	Showers	slightly congested
13/02/2020	Thursday	childrens_park	1000	Nazim-ud-din Rd	120	no	no	bahria_foundation_school	00:13:40	Showers	highly congested
13/02/2020	Thursday	pak_turk_maarif_international_school	1000	Nazim-ud-din Rd	120	no	no	childrens_park	00:13:49	Showers	highly congested
13/02/2020	Thursday	jamia_masjid	1400	Nazim-ud-din Rd	120	no	no	pak_turk_maarif_international_school	00:13:57	Showers	smooth
13/02/2020	Thursday	missile_chowk	1200	Nazim-ud-din Rd	120	no	no	jamia_masjid	00:14:04	Showers	smooth
13/02/2020	Thursday	capital_gymkhana	1100	Jinnah Avenue	60	no	no	missile_chowk	00:14:12	Showers	smooth
13/02/2020	Thursday	9th_avenue	1000	Jinnah Avenue	120	no	no	capital_gymkhana	00:14:21	Showers	highly congested
13/02/2020	Thursday	centaurus	1300	Jinnah Avenue	120	no	no	9th_avenue	00:14:29	Showers	highly congested
13/02/2020	Thursday	crown_plaza	1000	Jinnah Avenue and Faisal Avenue Flyover	60	no	no	centaurus	00:14:37	Showers	smooth
13/02/2020	Thursday	roshan_plaza	2700	Jinnah Ave	180	no	no	crown_plaza	00:14:44	Showers	smooth
13/02/2020	Thursday	salt_and_pepper	3900	Jinnah Ave	300	no	no	roshan_plaza	00:14:52	Showers	slightly congested
13/02/2020	Thursday	bar_bq_tonight	1600	Jinnah Ave	120	no	no	salt_and_pepper	00:14:59	Showers	smooth
13/02/2020	Thursday	D_chowk	2100	A.K. Fazl-ul-Haq Rd and Jinnah Ave	300	no	no	bar_bq_tonight	00:15:05	Showers	slightly congested
13/02/2020	Thursday	childrens_park	1000	Nazim-ud-din Rd	120	no	no	bahria_foundation_school	00:30:02	Showers	highly congested
13/02/2020	Thursday	pak_turk_maarif_international_school	1000	Nazim-ud-din Rd	120	no	no	childrens_park	00:30:12	Showers	highly congested
13/02/2020	Thursday	jamia_masjid	1400	Nazim-ud-din Rd	120	no	no	pak_turk_maarif_international_school	00:30:20	Showers	smooth
13/02/2020	Thursday	missile_chowk	1200	Nazim-ud-din Rd	120	no	no	jamia_masjid	00:30:29	Showers	smooth
13/02/2020	Thursday	capital_gymkhana	1100	Jinnah Avenue	60	no	no	missile_chowk	00:30:39	Showers	smooth
13/02/2020	Thursday	9th_avenue	1000	Jinnah Avenue	60	no	no	capital_gymkhana	00:30:47	Showers	smooth
13/02/2020	Thursday	centaurus	1300	Jinnah Avenue	120	no	no	9th_avenue	00:30:54	Showers	highly congested
13/02/2020	Thursday	crown_plaza	1000	Jinnah Avenue and Faisal Avenue Flyover	60	no	no	centaurus	00:31:01	Showers	smooth
13/02/2020	Thursday	roshan_plaza	2700	Jinnah Ave	180	no	no	crown_plaza	00:31:08	Showers	smooth
13/02/2020	Thursday	salt_and_pepper	3900	Jinnah Ave	300	no	no	roshan_plaza	00:31:16	Showers	slightly congested
13/02/2020	Thursday	bar_bq_tonight	1600	Jinnah Ave	120	no	no	salt_and_pepper	00:31:22	Showers	smooth
13/02/2020	Thursday	D_chowk	2100	A.K. Fazl-ul-Haq Rd and Jinnah Ave	240	no	no	bar_bq_tonight	00:31:29	Showers	smooth
13/02/2020	Thursday	childrens_park	1000	Nazim-ud-din Rd	120	no	no	bahria_foundation_school	00:32:55	Showers	highly congested
13/02/2020	Thursday	pak_turk_maarif_international_school	1000	Nazim-ud-din Rd	120	no	no	childrens_park	00:33:04	Showers	highly congested
13/02/2020	Thursday	jamia_masjid	1400	Nazim-ud-din Rd	120	no	no	pak_turk_maarif_international_school	00:33:12	Showers	smooth
13/02/2020	Thursday	missile_chowk	1200	Nazim-ud-din Rd	120	no	no	jamia_masjid	00:33:20	Showers	smooth
13/02/2020	Thursday	capital_gymkhana	1100	Jinnah Avenue	60	no	no	missile_chowk	00:33:28	Showers	smooth
13/02/2020	Thursday	9th_avenue	1000	Jinnah Avenue	60	no	no	capital_gymkhana	00:33:36	Showers	smooth
13/02/2020	Thursday	centaurus	1300	Jinnah Avenue	120	no	no	9th_avenue	00:33:44	Showers	highly congested
13/02/2020	Thursday	crown_plaza	1000	Jinnah Avenue and Faisal Avenue Flyover	60	no	no	centaurus	00:33:51	Showers	smooth
13/02/2020	Thursday	roshan_plaza	2700	Jinnah Ave	180	no	no	crown_plaza	00:33:58	Showers	smooth
13/02/2020	Thursday	salt_and_pepper	3900	Jinnah Ave	240	no	no	roshan_plaza	00:34:06	Showers	smooth
13/02/2020	Thursday	bar_bq_tonight	1600	Jinnah Ave	120	no	no	salt_and_pepper	00:34:13	Showers	smooth
13/02/2020	Thursday	D_chowk	2100	A.K. Fazl-ul-Haq Rd and Jinnah Ave	240	no	no	bar_bq_tonight	00:34:20	Showers	smooth
13/02/2020	Thursday	jamia_masjid	1400	Nazim-ud-din Rd	120	no	no	pak_turk_maarif_international_school	02:09:39	Cloudy	smooth
13/02/2020	Thursday	missile_chowk	1200	Nazim-ud-din Rd	120	no	no	jamia_masjid	02:09:47	Cloudy	smooth
13/02/2020	Thursday	capital_gymkhana	1100	Jinnah Avenue	60	no	no	missile_chowk	02:09:54	Cloudy	smooth
13/02/2020	Thursday	9th_avenue	1000	Jinnah Avenue	120	no	no	capital_gymkhana	02:10:03	Cloudy	highly congested
13/02/2020	Thursday	centaurus	1300	Jinnah Avenue	120	no	no	9th_avenue	02:10:11	Cloudy	highly congested
13/02/2020	Thursday	crown_plaza	1000	Jinnah Avenue and Faisal Avenue Flyover	60	no	no	centaurus	02:10:19	Cloudy	smooth
13/02/2020	Thursday	roshan_plaza	2700	Jinnah Ave	180	no	no	crown_plaza	02:10:27	Cloudy	smooth
13/02/2020	Thursday	salt_and_pepper	3900	Jinnah Ave	240	no	no	roshan_plaza	02:10:35	Cloudy	smooth
13/02/2020	Thursday	bar_bq_tonight	1600	Jinnah Ave	120	no	no	salt_and_pepper	02:10:42	Cloudy	smooth
13/02/2020	Thursday	D_chowk	2100	A.K. Fazl-ul-Haq Rd and Jinnah Ave	240	no	no	bar_bq_tonight	02:10:48	Cloudy	smooth
13/02/2020	Thursday	childrens_park	1000	Nazim-ud-din Rd	120	no	no	bahria_foundation_school	02:12:07	Cloudy	highly congested
13/02/2020	Thursday	pak_turk_maarif_international_school	1000	Nazim-ud-din Rd	120	no	no	childrens_park	02:12:17	Cloudy	highly congested
13/02/2020	Thursday	jamia_masjid	1400	Nazim-ud-din Rd	120	no	no	pak_turk_maarif_international_school	02:12:26	Cloudy	smooth
13/02/2020	Thursday	missile_chowk	1200	Nazim-ud-din Rd	120	no	no	jamia_masjid	02:12:34	Cloudy	smooth
13/02/2020	Thursday	capital_gymkhana	1100	Jinnah Avenue	60	no	no	missile_chowk	02:12:43	Cloudy	smooth
13/02/2020	Thursday	9th_avenue	1000	Jinnah Avenue	60	no	no	capital_gymkhana	02:12:51	Cloudy	smooth
13/02/2020	Thursday	centaurus	1300	Jinnah Avenue	120	no	no	9th_avenue	02:13:00	Cloudy	highly congested
13/02/2020	Thursday	crown_plaza	1000	Jinnah Avenue and Faisal Avenue Flyover	60	no	no	centaurus	02:13:07	Cloudy	smooth
13/02/2020	Thursday	roshan_plaza	2700	Jinnah Ave	180	no	no	crown_plaza	02:13:14	Cloudy	smooth
13/02/2020	Thursday	salt_and_pepper	3900	Jinnah Ave	240	no	no	roshan_plaza	02:13:22	Cloudy	smooth
13/02/2020	Thursday	bar_bq_tonight	1600	Jinnah Ave	120	no	no	salt_and_pepper	02:13:30	Cloudy	smooth
13/02/2020	Thursday	D_chowk	2100	A.K. Fazl-ul-Haq Rd and Jinnah Ave	240	no	no	bar_bq_tonight	02:13:36	Cloudy	smooth
13/02/2020	Thursday	childrens_park	1000	Nazim-ud-din Rd	120	no	no	bahria_foundation_school	02:14:55	Cloudy	highly congested
13/02/2020	Thursday	pak_turk_maarif_international_school	1000	Nazim-ud-din Rd	120	no	no	childrens_park	02:15:03	Cloudy	highly congested
13/02/2020	Thursday	jamia_masjid	1400	Nazim-ud-din Rd	120	no	no	pak_turk_maarif_international_school	02:15:11	Cloudy	smooth
13/02/2020	Thursday	missile_chowk	1200	Nazim-ud-din Rd	120	no	no	jamia_masjid	02:15:20	Cloudy	smooth
13/02/2020	Thursday	capital_gymkhana	1100	Jinnah Avenue	60	no	no	missile_chowk	02:15:28	Cloudy	smooth
13/02/2020	Thursday	9th_avenue	1000	Jinnah Avenue	120	no	no	capital_gymkhana	02:15:37	Cloudy	highly congested
13/02/2020	Thursday	centaurus	1300	Jinnah Avenue	120	no	no	9th_avenue	02:15:46	Cloudy	highly congested
13/02/2020	Thursday	crown_plaza	1000	Jinnah Avenue and Faisal Avenue Flyover	60	no	no	centaurus	02:15:54	Cloudy	smooth
13/02/2020	Thursday	roshan_plaza	2700	Jinnah Ave	180	no	no	crown_plaza	02:16:02	Cloudy	smooth
13/02/2020	Thursday	salt_and_pepper	3900	Jinnah Ave	240	no	no	roshan_plaza	02:16:10	Cloudy	smooth
13/02/2020	Thursday	bar_bq_tonight	1600	Jinnah Ave	120	no	no	salt_and_pepper	02:16:17	Cloudy	smooth
13/02/2020	Thursday	D_chowk	2100	A.K. Fazl-ul-Haq Rd and Jinnah Ave	240	no	no	bar_bq_tonight	02:16:24	Cloudy	smooth
13/02/2020	Thursday	childrens_park	1000	Nazim-ud-din Rd	120	no	no	bahria_foundation_school	02:17:38	Cloudy	highly congested
13/02/2020	Thursday	pak_turk_maarif_international_school	1000	Nazim-ud-din Rd	120	no	no	childrens_park	02:17:47	Cloudy	highly congested
13/02/2020	Thursday	jamia_masjid	1400	Nazim-ud-din Rd	120	no	no	pak_turk_maarif_international_school	02:17:57	Cloudy	smooth
13/02/2020	Thursday	missile_chowk	1200	Nazim-ud-din Rd	120	no	no	jamia_masjid	02:18:05	Cloudy	smooth
13/02/2020	Thursday	capital_gymkhana	1100	Jinnah Avenue	60	no	no	missile_chowk	02:18:11	Cloudy	smooth
13/02/2020	Thursday	9th_avenue	1000	Jinnah Avenue	120	no	no	capital_gymkhana	02:18:20	Cloudy	highly congested
13/02/2020	Thursday	centaurus	1300	Jinnah Avenue	120	no	no	9th_avenue	02:18:29	Cloudy	highly congested
13/02/2020	Thursday	crown_plaza	1000	Jinnah Avenue and Faisal Avenue Flyover	60	no	no	centaurus	02:18:36	Cloudy	smooth
13/02/2020	Thursday	roshan_plaza	2700	Jinnah Ave	180	no	no	crown_plaza	02:18:44	Cloudy	smooth
13/02/2020	Thursday	salt_and_pepper	3900	Jinnah Ave	240	no	no	roshan_plaza	02:18:52	Cloudy	smooth
13/02/2020	Thursday	bar_bq_tonight	1600	Jinnah Ave	120	no	no	salt_and_pepper	02:19:00	Cloudy	smooth
13/02/2020	Thursday	D_chowk	2100	A.K. Fazl-ul-Haq Rd and Jinnah Ave	240	no	no	bar_bq_tonight	02:19:07	Cloudy	smooth
13/02/2020	Thursday	childrens_park	1000	Nazim-ud-din Rd	120	no	no	bahria_foundation_school	02:20:30	Cloudy	highly congested
13/02/2020	Thursday	pak_turk_maarif_international_school	1000	Nazim-ud-din Rd	120	no	no	childrens_park	02:20:38	Cloudy	highly congested
13/02/2020	Thursday	jamia_masjid	1400	Nazim-ud-din Rd	120	no	no	pak_turk_maarif_international_school	02:20:47	Cloudy	smooth
13/02/2020	Thursday	missile_chowk	1200	Nazim-ud-din Rd	120	no	no	jamia_masjid	02:20:55	Cloudy	smooth
13/02/2020	Thursday	capital_gymkhana	1100	Jinnah Avenue	60	no	no	missile_chowk	02:21:03	Cloudy	smooth
13/02/2020	Thursday	9th_avenue	1000	Jinnah Avenue	120	no	no	capital_gymkhana	02:21:11	Cloudy	highly congested
13/02/2020	Thursday	centaurus	1300	Jinnah Avenue	120	no	no	9th_avenue	02:21:19	Cloudy	highly congested
13/02/2020	Thursday	crown_plaza	1000	Jinnah Avenue and Faisal Avenue Flyover	60	no	no	centaurus	02:21:27	Cloudy	smooth
13/02/2020	Thursday	roshan_plaza	2700	Jinnah Ave	180	no	no	crown_plaza	02:21:35	Cloudy	smooth
13/02/2020	Thursday	salt_and_pepper	3900	Jinnah Ave	240	no	no	roshan_plaza	02:21:43	Cloudy	smooth
13/02/2020	Thursday	bar_bq_tonight	1600	Jinnah Ave	120	no	no	salt_and_pepper	02:21:50	Cloudy	smooth
13/02/2020	Thursday	D_chowk	2100	A.K. Fazl-ul-Haq Rd and Jinnah Ave	240	no	no	bar_bq_tonight	02:21:56	Cloudy	smooth
13/02/2020	Thursday	childrens_park	1000	Nazim-ud-din Rd	120	no	no	bahria_foundation_school	02:23:17	Cloudy	highly congested
13/02/2020	Thursday	pak_turk_maarif_international_school	1000	Nazim-ud-din Rd	120	no	no	childrens_park	02:23:26	Cloudy	highly congested
13/02/2020	Thursday	jamia_masjid	1400	Nazim-ud-din Rd	120	no	no	pak_turk_maarif_international_school	02:23:35	Cloudy	smooth
13/02/2020	Thursday	missile_chowk	1200	Nazim-ud-din Rd	120	no	no	jamia_masjid	02:23:45	Cloudy	smooth
13/02/2020	Thursday	capital_gymkhana	1100	Jinnah Avenue	60	no	no	missile_chowk	02:23:54	Cloudy	smooth
13/02/2020	Thursday	9th_avenue	1000	Jinnah Avenue	120	no	no	capital_gymkhana	02:24:02	Cloudy	highly congested
13/02/2020	Thursday	centaurus	1300	Jinnah Avenue	120	no	no	9th_avenue	02:24:10	Cloudy	highly congested
13/02/2020	Thursday	crown_plaza	1000	Jinnah Avenue and Faisal Avenue Flyover	60	no	no	centaurus	02:24:17	Cloudy	smooth
13/02/2020	Thursday	roshan_plaza	2700	Jinnah Ave	180	no	no	crown_plaza	02:24:24	Cloudy	smooth
13/02/2020	Thursday	salt_and_pepper	3900	Jinnah Ave	240	no	no	roshan_plaza	02:24:32	Cloudy	smooth
13/02/2020	Thursday	bar_bq_tonight	1600	Jinnah Ave	120	no	no	salt_and_pepper	02:24:39	Cloudy	smooth
13/02/2020	Thursday	D_chowk	2100	A.K. Fazl-ul-Haq Rd and Jinnah Ave	240	no	no	bar_bq_tonight	02:24:45	Cloudy	smooth
13/02/2020	Thursday	childrens_park	1000	Nazim-ud-din Rd	120	no	no	bahria_foundation_school	02:26:06	Cloudy	highly congested
13/02/2020	Thursday	pak_turk_maarif_international_school	1000	Nazim-ud-din Rd	120	no	no	childrens_park	02:26:14	Cloudy	highly congested
13/02/2020	Thursday	jamia_masjid	1400	Nazim-ud-din Rd	120	no	no	pak_turk_maarif_international_school	02:26:23	Cloudy	smooth
13/02/2020	Thursday	missile_chowk	1200	Nazim-ud-din Rd	120	no	no	jamia_masjid	02:26:31	Cloudy	smooth
13/02/2020	Thursday	capital_gymkhana	1100	Jinnah Avenue	60	no	no	missile_chowk	02:26:39	Cloudy	smooth
13/02/2020	Thursday	9th_avenue	1000	Jinnah Avenue	120	no	no	capital_gymkhana	02:26:47	Cloudy	highly congested
13/02/2020	Thursday	centaurus	1300	Jinnah Avenue	120	no	no	9th_avenue	02:26:55	Cloudy	highly congested
13/02/2020	Thursday	crown_plaza	1000	Jinnah Avenue and Faisal Avenue Flyover	60	no	no	centaurus	02:27:02	Cloudy	smooth
13/02/2020	Thursday	roshan_plaza	2700	Jinnah Ave	180	no	no	crown_plaza	02:27:10	Cloudy	smooth
13/02/2020	Thursday	salt_and_pepper	3900	Jinnah Ave	240	no	no	roshan_plaza	02:27:18	Cloudy	smooth
13/02/2020	Thursday	bar_bq_tonight	1600	Jinnah Ave	120	no	no	salt_and_pepper	02:27:24	Cloudy	smooth
13/02/2020	Thursday	D_chowk	2100	A.K. Fazl-ul-Haq Rd and Jinnah Ave	240	no	no	bar_bq_tonight	02:27:31	Cloudy	smooth
13/02/2020	Thursday	childrens_park	1000	Nazim-ud-din Rd	120	no	no	bahria_foundation_school	02:28:52	Cloudy	highly congested
13/02/2020	Thursday	pak_turk_maarif_international_school	1000	Nazim-ud-din Rd	120	no	no	childrens_park	02:29:01	Cloudy	highly congested
13/02/2020	Thursday	jamia_masjid	1400	Nazim-ud-din Rd	120	no	no	pak_turk_maarif_international_school	02:29:09	Cloudy	smooth
13/02/2020	Thursday	missile_chowk	1200	Nazim-ud-din Rd	120	no	no	jamia_masjid	02:29:15	Cloudy	smooth
13/02/2020	Thursday	capital_gymkhana	1100	Jinnah Avenue	60	no	no	missile_chowk	02:29:23	Cloudy	smooth
13/02/2020	Thursday	9th_avenue	1000	Jinnah Avenue	120	no	no	capital_gymkhana	02:29:31	Cloudy	highly congested
13/02/2020	Thursday	centaurus	1300	Jinnah Avenue	120	no	no	9th_avenue	02:29:40	Cloudy	highly congested
13/02/2020	Thursday	crown_plaza	1000	Jinnah Avenue and Faisal Avenue Flyover	60	no	no	centaurus	02:29:47	Cloudy	smooth
13/02/2020	Thursday	roshan_plaza	2700	Jinnah Ave	180	no	no	crown_plaza	02:29:55	Cloudy	smooth
13/02/2020	Thursday	salt_and_pepper	3900	Jinnah Ave	240	no	no	roshan_plaza	02:30:02	Cloudy	smooth
13/02/2020	Thursday	bar_bq_tonight	1600	Jinnah Ave	120	no	no	salt_and_pepper	02:30:09	Cloudy	smooth
13/02/2020	Thursday	D_chowk	2100	A.K. Fazl-ul-Haq Rd and Jinnah Ave	240	no	no	bar_bq_tonight	02:30:16	Cloudy	smooth
13/02/2020	Thursday	childrens_park	1000	Nazim-ud-din Rd	120	no	no	bahria_foundation_school	02:31:42	Cloudy	highly congested
13/02/2020	Thursday	pak_turk_maarif_international_school	1000	Nazim-ud-din Rd	120	no	no	childrens_park	02:31:52	Cloudy	highly congested
13/02/2020	Thursday	jamia_masjid	1400	Nazim-ud-din Rd	120	no	no	pak_turk_maarif_international_school	02:32:00	Cloudy	smooth
13/02/2020	Thursday	missile_chowk	1200	Nazim-ud-din Rd	120	no	no	jamia_masjid	02:32:08	Cloudy	smooth
13/02/2020	Thursday	capital_gymkhana	1100	Jinnah Avenue	60	no	no	missile_chowk	02:32:16	Cloudy	smooth
13/02/2020	Thursday	9th_avenue	1000	Jinnah Avenue	120	no	no	capital_gymkhana	02:32:24	Cloudy	highly congested
13/02/2020	Thursday	centaurus	1300	Jinnah Avenue	120	no	no	9th_avenue	02:32:32	Cloudy	highly congested
13/02/2020	Thursday	crown_plaza	1000	Jinnah Avenue and Faisal Avenue Flyover	60	no	no	centaurus	02:32:40	Cloudy	smooth
13/02/2020	Thursday	roshan_plaza	2700	Jinnah Ave	180	no	no	crown_plaza	02:32:48	Cloudy	smooth
13/02/2020	Thursday	salt_and_pepper	3900	Jinnah Ave	240	no	no	roshan_plaza	02:32:55	Cloudy	smooth
13/02/2020	Thursday	bar_bq_tonight	1600	Jinnah Ave	120	no	no	salt_and_pepper	02:33:02	Cloudy	smooth
13/02/2020	Thursday	D_chowk	2100	A.K. Fazl-ul-Haq Rd and Jinnah Ave	240	no	no	bar_bq_tonight	02:33:08	Cloudy	smooth
13/02/2020	Thursday	childrens_park	1000	Nazim-ud-din Rd	120	no	no	bahria_foundation_school	02:34:22	Cloudy	highly congested
13/02/2020	Thursday	pak_turk_maarif_international_school	1000	Nazim-ud-din Rd	120	no	no	childrens_park	02:34:31	Cloudy	highly congested
13/02/2020	Thursday	jamia_masjid	1400	Nazim-ud-din Rd	120	no	no	pak_turk_maarif_international_school	02:34:39	Cloudy	smooth
13/02/2020	Thursday	missile_chowk	1200	Nazim-ud-din Rd	120	no	no	jamia_masjid	02:34:47	Cloudy	smooth
13/02/2020	Thursday	capital_gymkhana	1100	Jinnah Avenue	60	no	no	missile_chowk	02:34:55	Cloudy	smooth
13/02/2020	Thursday	9th_avenue	1000	Jinnah Avenue	120	no	no	capital_gymkhana	02:35:03	Cloudy	highly congested
13/02/2020	Thursday	centaurus	1300	Jinnah Avenue	120	no	no	9th_avenue	02:35:11	Cloudy	highly congested
13/02/2020	Thursday	crown_plaza	1000	Jinnah Avenue and Faisal Avenue Flyover	60	no	no	centaurus	02:35:19	Cloudy	smooth
13/02/2020	Thursday	roshan_plaza	2700	Jinnah Ave	180	no	no	crown_plaza	02:35:27	Cloudy	smooth
13/02/2020	Thursday	salt_and_pepper	3900	Jinnah Ave	240	no	no	roshan_plaza	02:35:36	Cloudy	smooth
13/02/2020	Thursday	bar_bq_tonight	1600	Jinnah Ave	120	no	no	salt_and_pepper	02:35:43	Cloudy	smooth
13/02/2020	Thursday	D_chowk	2100	A.K. Fazl-ul-Haq Rd and Jinnah Ave	240	no	no	bar_bq_tonight	02:35:50	Cloudy	smooth
13/02/2020	Thursday	childrens_park	1000	Nazim-ud-din Rd	120	no	no	bahria_foundation_school	02:37:10	Cloudy	highly congested
13/02/2020	Thursday	pak_turk_maarif_international_school	1000	Nazim-ud-din Rd	120	no	no	childrens_park	02:37:19	Cloudy	highly congested
13/02/2020	Thursday	jamia_masjid	1400	Nazim-ud-din Rd	120	no	no	pak_turk_maarif_international_school	02:37:28	Cloudy	smooth
13/02/2020	Thursday	missile_chowk	1200	Nazim-ud-din Rd	120	no	no	jamia_masjid	02:37:37	Cloudy	smooth
13/02/2020	Thursday	capital_gymkhana	1100	Jinnah Avenue	60	no	no	missile_chowk	02:37:46	Cloudy	smooth
13/02/2020	Thursday	9th_avenue	1000	Jinnah Avenue	120	no	no	capital_gymkhana	02:37:53	Cloudy	highly congested
13/02/2020	Thursday	centaurus	1300	Jinnah Avenue	120	no	no	9th_avenue	02:38:01	Cloudy	highly congested
13/02/2020	Thursday	crown_plaza	1000	Jinnah Avenue and Faisal Avenue Flyover	60	no	no	centaurus	02:38:09	Cloudy	smooth
13/02/2020	Thursday	roshan_plaza	2700	Jinnah Ave	180	no	no	crown_plaza	02:38:16	Cloudy	smooth
13/02/2020	Thursday	salt_and_pepper	3900	Jinnah Ave	240	no	no	roshan_plaza	02:38:23	Cloudy	smooth
13/02/2020	Thursday	bar_bq_tonight	1600	Jinnah Ave	120	no	no	salt_and_pepper	02:38:31	Cloudy	smooth
13/02/2020	Thursday	D_chowk	2100	A.K. Fazl-ul-Haq Rd and Jinnah Ave	240	no	no	bar_bq_tonight	02:38:38	Cloudy	smooth
13/02/2020	Thursday	childrens_park	1000	Nazim-ud-din Rd	120	no	no	bahria_foundation_school	02:39:58	Cloudy	highly congested
13/02/2020	Thursday	pak_turk_maarif_international_school	1000	Nazim-ud-din Rd	120	no	no	childrens_park	02:40:08	Cloudy	highly congested
13/02/2020	Thursday	jamia_masjid	1400	Nazim-ud-din Rd	120	no	no	pak_turk_maarif_international_school	02:40:17	Cloudy	smooth
13/02/2020	Thursday	missile_chowk	1200	Nazim-ud-din Rd	120	no	no	jamia_masjid	02:40:25	Cloudy	smooth
13/02/2020	Thursday	capital_gymkhana	1100	Jinnah Avenue	60	no	no	missile_chowk	02:40:34	Cloudy	smooth
13/02/2020	Thursday	9th_avenue	1000	Jinnah Avenue	120	no	no	capital_gymkhana	02:40:42	Cloudy	highly congested
13/02/2020	Thursday	centaurus	1300	Jinnah Avenue	120	no	no	9th_avenue	02:40:50	Cloudy	highly congested
13/02/2020	Thursday	crown_plaza	1000	Jinnah Avenue and Faisal Avenue Flyover	60	no	no	centaurus	02:40:57	Cloudy	smooth
13/02/2020	Thursday	roshan_plaza	2700	Jinnah Ave	180	no	no	crown_plaza	02:41:04	Cloudy	smooth
13/02/2020	Thursday	salt_and_pepper	3900	Jinnah Ave	240	no	no	roshan_plaza	02:41:12	Cloudy	smooth
13/02/2020	Thursday	bar_bq_tonight	1600	Jinnah Ave	120	no	no	salt_and_pepper	02:41:19	Cloudy	smooth
13/02/2020	Thursday	D_chowk	2100	A.K. Fazl-ul-Haq Rd and Jinnah Ave	240	no	no	bar_bq_tonight	02:41:25	Cloudy	smooth
13/02/2020	Thursday	childrens_park	1000	Nazim-ud-din Rd	120	no	no	bahria_foundation_school	02:42:44	Cloudy	highly congested
13/02/2020	Thursday	pak_turk_maarif_international_school	1000	Nazim-ud-din Rd	120	no	no	childrens_park	02:42:52	Cloudy	highly congested
13/02/2020	Thursday	jamia_masjid	1400	Nazim-ud-din Rd	120	no	no	pak_turk_maarif_international_school	02:43:00	Cloudy	smooth
13/02/2020	Thursday	missile_chowk	1200	Nazim-ud-din Rd	120	no	no	jamia_masjid	02:43:08	Cloudy	smooth
13/02/2020	Thursday	capital_gymkhana	1100	Jinnah Avenue	60	no	no	missile_chowk	02:43:16	Cloudy	smooth
13/02/2020	Thursday	9th_avenue	1000	Jinnah Avenue	120	no	no	capital_gymkhana	02:43:23	Cloudy	highly congested
13/02/2020	Thursday	centaurus	1300	Jinnah Avenue	120	no	no	9th_avenue	02:43:33	Cloudy	highly congested
13/02/2020	Thursday	crown_plaza	1000	Jinnah Avenue and Faisal Avenue Flyover	60	no	no	centaurus	02:43:39	Cloudy	smooth
13/02/2020	Thursday	roshan_plaza	2700	Jinnah Ave	180	no	no	crown_plaza	02:43:47	Cloudy	smooth
13/02/2020	Thursday	salt_and_pepper	3900	Jinnah Ave	240	no	no	roshan_plaza	02:43:54	Cloudy	smooth
13/02/2020	Thursday	bar_bq_tonight	1600	Jinnah Ave	120	no	no	salt_and_pepper	02:44:02	Cloudy	smooth
13/02/2020	Thursday	D_chowk	2100	A.K. Fazl-ul-Haq Rd and Jinnah Ave	240	no	no	bar_bq_tonight	02:44:09	Cloudy	smooth
13/02/2020	Thursday	childrens_park	1000	Nazim-ud-din Rd	120	no	no	bahria_foundation_school	02:45:33	Cloudy	highly congested
13/02/2020	Thursday	pak_turk_maarif_international_school	1000	Nazim-ud-din Rd	120	no	no	childrens_park	02:45:42	Cloudy	highly congested
13/02/2020	Thursday	jamia_masjid	1400	Nazim-ud-din Rd	120	no	no	pak_turk_maarif_international_school	02:45:50	Cloudy	smooth
13/02/2020	Thursday	missile_chowk	1200	Nazim-ud-din Rd	120	no	no	jamia_masjid	02:45:58	Cloudy	smooth
13/02/2020	Thursday	capital_gymkhana	1100	Jinnah Avenue	60	no	no	missile_chowk	02:46:06	Cloudy	smooth
13/02/2020	Thursday	9th_avenue	1000	Jinnah Avenue	120	no	no	capital_gymkhana	02:46:14	Cloudy	highly congested
13/02/2020	Thursday	centaurus	1300	Jinnah Avenue	120	no	no	9th_avenue	02:46:22	Cloudy	highly congested
13/02/2020	Thursday	crown_plaza	1000	Jinnah Avenue and Faisal Avenue Flyover	60	no	no	centaurus	02:46:29	Cloudy	smooth
13/02/2020	Thursday	roshan_plaza	2700	Jinnah Ave	180	no	no	crown_plaza	02:46:36	Cloudy	smooth
13/02/2020	Thursday	salt_and_pepper	3900	Jinnah Ave	240	no	no	roshan_plaza	02:46:44	Cloudy	smooth
13/02/2020	Thursday	bar_bq_tonight	1600	Jinnah Ave	120	no	no	salt_and_pepper	02:46:50	Cloudy	smooth
13/02/2020	Thursday	D_chowk	2100	A.K. Fazl-ul-Haq Rd and Jinnah Ave	240	no	no	bar_bq_tonight	02:46:57	Cloudy	smooth
13/02/2020	Thursday	childrens_park	1000	Nazim-ud-din Rd	120	no	no	bahria_foundation_school	02:48:15	Cloudy	highly congested
13/02/2020	Thursday	pak_turk_maarif_international_school	1000	Nazim-ud-din Rd	120	no	no	childrens_park	02:48:23	Cloudy	highly congested
13/02/2020	Thursday	jamia_masjid	1400	Nazim-ud-din Rd	120	no	no	pak_turk_maarif_international_school	02:48:32	Cloudy	smooth
13/02/2020	Thursday	missile_chowk	1200	Nazim-ud-din Rd	120	no	no	jamia_masjid	02:48:40	Cloudy	smooth
13/02/2020	Thursday	capital_gymkhana	1100	Jinnah Avenue	60	no	no	missile_chowk	02:48:48	Cloudy	smooth
13/02/2020	Thursday	9th_avenue	1000	Jinnah Avenue	120	no	no	capital_gymkhana	02:48:57	Cloudy	highly congested
13/02/2020	Thursday	centaurus	1300	Jinnah Avenue	120	no	no	9th_avenue	02:49:05	Cloudy	highly congested
13/02/2020	Thursday	crown_plaza	1000	Jinnah Avenue and Faisal Avenue Flyover	60	no	no	centaurus	02:49:12	Cloudy	smooth
13/02/2020	Thursday	roshan_plaza	2700	Jinnah Ave	180	no	no	crown_plaza	02:49:20	Cloudy	smooth
13/02/2020	Thursday	salt_and_pepper	3900	Jinnah Ave	240	no	no	roshan_plaza	02:49:28	Cloudy	smooth
13/02/2020	Thursday	bar_bq_tonight	1600	Jinnah Ave	120	no	no	salt_and_pepper	02:49:35	Cloudy	smooth
13/02/2020	Thursday	D_chowk	2100	A.K. Fazl-ul-Haq Rd and Jinnah Ave	240	no	no	bar_bq_tonight	02:49:41	Cloudy	smooth
13/02/2020	Thursday	childrens_park	1000	Nazim-ud-din Rd	120	no	no	bahria_foundation_school	02:51:05	Cloudy	highly congested
13/02/2020	Thursday	pak_turk_maarif_international_school	1000	Nazim-ud-din Rd	120	no	no	childrens_park	02:51:15	Cloudy	highly congested
13/02/2020	Thursday	jamia_masjid	1400	Nazim-ud-din Rd	120	no	no	pak_turk_maarif_international_school	02:51:23	Cloudy	smooth
13/02/2020	Thursday	missile_chowk	1200	Nazim-ud-din Rd	120	no	no	jamia_masjid	02:51:30	Cloudy	smooth
13/02/2020	Thursday	capital_gymkhana	1100	Jinnah Avenue	60	no	no	missile_chowk	02:51:38	Cloudy	smooth
13/02/2020	Thursday	9th_avenue	1000	Jinnah Avenue	60	no	no	capital_gymkhana	02:51:46	Cloudy	smooth
13/02/2020	Thursday	centaurus	1300	Jinnah Avenue	120	no	no	9th_avenue	02:51:54	Cloudy	highly congested
13/02/2020	Thursday	crown_plaza	1000	Jinnah Avenue and Faisal Avenue Flyover	60	no	no	centaurus	02:52:00	Cloudy	smooth
13/02/2020	Thursday	roshan_plaza	2700	Jinnah Ave	180	no	no	crown_plaza	02:52:08	Cloudy	smooth
13/02/2020	Thursday	salt_and_pepper	3900	Jinnah Ave	240	no	no	roshan_plaza	02:52:15	Cloudy	smooth
13/02/2020	Thursday	bar_bq_tonight	1600	Jinnah Ave	120	no	no	salt_and_pepper	02:52:23	Cloudy	smooth
13/02/2020	Thursday	D_chowk	2100	A.K. Fazl-ul-Haq Rd and Jinnah Ave	240	no	no	bar_bq_tonight	02:52:31	Cloudy	smooth
13/02/2020	Thursday	childrens_park	1000	Nazim-ud-din Rd	120	no	no	bahria_foundation_school	02:53:52	Cloudy	highly congested
13/02/2020	Thursday	pak_turk_maarif_international_school	1000	Nazim-ud-din Rd	120	no	no	childrens_park	02:54:01	Cloudy	highly congested
13/02/2020	Thursday	jamia_masjid	1400	Nazim-ud-din Rd	120	no	no	pak_turk_maarif_international_school	02:54:10	Cloudy	smooth
13/02/2020	Thursday	missile_chowk	1200	Nazim-ud-din Rd	120	no	no	jamia_masjid	02:54:18	Cloudy	smooth
13/02/2020	Thursday	capital_gymkhana	1100	Jinnah Avenue	60	no	no	missile_chowk	02:54:26	Cloudy	smooth
13/02/2020	Thursday	9th_avenue	1000	Jinnah Avenue	60	no	no	capital_gymkhana	02:54:34	Cloudy	smooth
13/02/2020	Thursday	centaurus	1300	Jinnah Avenue	120	no	no	9th_avenue	02:54:43	Cloudy	highly congested
13/02/2020	Thursday	crown_plaza	1000	Jinnah Avenue and Faisal Avenue Flyover	60	no	no	centaurus	02:54:51	Cloudy	smooth
13/02/2020	Thursday	roshan_plaza	2700	Jinnah Ave	180	no	no	crown_plaza	02:54:58	Cloudy	smooth
13/02/2020	Thursday	salt_and_pepper	3900	Jinnah Ave	240	no	no	roshan_plaza	02:55:06	Cloudy	smooth
13/02/2020	Thursday	bar_bq_tonight	1600	Jinnah Ave	120	no	no	salt_and_pepper	02:55:14	Cloudy	smooth
13/02/2020	Thursday	D_chowk	2100	A.K. Fazl-ul-Haq Rd and Jinnah Ave	240	no	no	bar_bq_tonight	02:55:20	Cloudy	smooth
13/02/2020	Thursday	childrens_park	1000	Nazim-ud-din Rd	120	no	no	bahria_foundation_school	02:56:34	Cloudy	highly congested
13/02/2020	Thursday	pak_turk_maarif_international_school	1000	Nazim-ud-din Rd	120	no	no	childrens_park	02:56:44	Cloudy	highly congested
13/02/2020	Thursday	jamia_masjid	1400	Nazim-ud-din Rd	120	no	no	pak_turk_maarif_international_school	02:56:52	Cloudy	smooth
13/02/2020	Thursday	missile_chowk	1200	Nazim-ud-din Rd	120	no	no	jamia_masjid	02:56:59	Cloudy	smooth
13/02/2020	Thursday	capital_gymkhana	1100	Jinnah Avenue	60	no	no	missile_chowk	02:57:06	Cloudy	smooth
13/02/2020	Thursday	9th_avenue	1000	Jinnah Avenue	60	no	no	capital_gymkhana	02:57:15	Cloudy	smooth
13/02/2020	Thursday	centaurus	1300	Jinnah Avenue	120	no	no	9th_avenue	02:57:23	Cloudy	highly congested
13/02/2020	Thursday	crown_plaza	1000	Jinnah Avenue and Faisal Avenue Flyover	60	no	no	centaurus	02:57:30	Cloudy	smooth
13/02/2020	Thursday	roshan_plaza	2700	Jinnah Ave	180	no	no	crown_plaza	02:57:38	Cloudy	smooth
13/02/2020	Thursday	salt_and_pepper	3900	Jinnah Ave	240	no	no	roshan_plaza	02:57:46	Cloudy	smooth
13/02/2020	Thursday	bar_bq_tonight	1600	Jinnah Ave	120	no	no	salt_and_pepper	02:57:53	Cloudy	smooth
13/02/2020	Thursday	D_chowk	2100	A.K. Fazl-ul-Haq Rd and Jinnah Ave	240	no	no	bar_bq_tonight	02:58:00	Cloudy	smooth
13/02/2020	Thursday	childrens_park	1000	Nazim-ud-din Rd	120	no	no	bahria_foundation_school	02:59:20	Cloudy	highly congested
13/02/2020	Thursday	pak_turk_maarif_international_school	1000	Nazim-ud-din Rd	120	no	no	childrens_park	02:59:28	Cloudy	highly congested
13/02/2020	Thursday	jamia_masjid	1400	Nazim-ud-din Rd	120	no	no	pak_turk_maarif_international_school	02:59:36	Cloudy	smooth
13/02/2020	Thursday	missile_chowk	1200	Nazim-ud-din Rd	120	no	no	jamia_masjid	02:59:44	Cloudy	smooth
13/02/2020	Thursday	capital_gymkhana	1100	Jinnah Avenue	60	no	no	missile_chowk	02:59:52	Cloudy	smooth
13/02/2020	Thursday	9th_avenue	1000	Jinnah Avenue	60	no	no	capital_gymkhana	03:00:00	Cloudy	smooth
13/02/2020	Thursday	centaurus	1300	Jinnah Avenue	120	no	no	9th_avenue	03:00:09	Cloudy	highly congested
13/02/2020	Thursday	crown_plaza	1000	Jinnah Avenue and Faisal Avenue Flyover	60	no	no	centaurus	03:00:16	Cloudy	smooth
13/02/2020	Thursday	roshan_plaza	2700	Jinnah Ave	180	no	no	crown_plaza	03:00:22	Cloudy	smooth
13/02/2020	Thursday	salt_and_pepper	3900	Jinnah Ave	240	no	no	roshan_plaza	03:00:30	Cloudy	smooth
13/02/2020	Thursday	bar_bq_tonight	1600	Jinnah Ave	120	no	no	salt_and_pepper	03:00:38	Cloudy	smooth
13/02/2020	Thursday	D_chowk	2100	A.K. Fazl-ul-Haq Rd and Jinnah Ave	240	no	no	bar_bq_tonight	03:00:46	Cloudy	smooth
13/02/2020	Thursday	childrens_park	1000	Nazim-ud-din Rd	120	no	no	bahria_foundation_school	03:02:04	Cloudy	highly congested
13/02/2020	Thursday	pak_turk_maarif_international_school	1000	Nazim-ud-din Rd	120	no	no	childrens_park	03:02:14	Cloudy	highly congested
13/02/2020	Thursday	jamia_masjid	1400	Nazim-ud-din Rd	120	no	no	pak_turk_maarif_international_school	03:02:22	Cloudy	smooth
13/02/2020	Thursday	missile_chowk	1200	Nazim-ud-din Rd	120	no	no	jamia_masjid	03:02:30	Cloudy	smooth
13/02/2020	Thursday	capital_gymkhana	1100	Jinnah Avenue	60	no	no	missile_chowk	03:02:39	Cloudy	smooth
13/02/2020	Thursday	9th_avenue	1000	Jinnah Avenue	60	no	no	capital_gymkhana	03:02:47	Cloudy	smooth
13/02/2020	Thursday	centaurus	1300	Jinnah Avenue	120	no	no	9th_avenue	03:02:55	Cloudy	highly congested
13/02/2020	Thursday	crown_plaza	1000	Jinnah Avenue and Faisal Avenue Flyover	60	no	no	centaurus	03:03:03	Cloudy	smooth
13/02/2020	Thursday	roshan_plaza	2700	Jinnah Ave	180	no	no	crown_plaza	03:03:10	Cloudy	smooth
13/02/2020	Thursday	salt_and_pepper	3900	Jinnah Ave	240	no	no	roshan_plaza	03:03:17	Cloudy	smooth
13/02/2020	Thursday	bar_bq_tonight	1600	Jinnah Ave	120	no	no	salt_and_pepper	03:03:24	Cloudy	smooth
13/02/2020	Thursday	D_chowk	2100	A.K. Fazl-ul-Haq Rd and Jinnah Ave	240	no	no	bar_bq_tonight	03:03:31	Cloudy	smooth
13/02/2020	Thursday	childrens_park	1000	Nazim-ud-din Rd	120	no	no	bahria_foundation_school	03:04:55	Cloudy	highly congested
13/02/2020	Thursday	pak_turk_maarif_international_school	1000	Nazim-ud-din Rd	120	no	no	childrens_park	03:05:04	Cloudy	highly congested
13/02/2020	Thursday	jamia_masjid	1400	Nazim-ud-din Rd	120	no	no	pak_turk_maarif_international_school	03:05:12	Cloudy	smooth
13/02/2020	Thursday	missile_chowk	1200	Nazim-ud-din Rd	120	no	no	jamia_masjid	03:05:21	Cloudy	smooth
13/02/2020	Thursday	capital_gymkhana	1100	Jinnah Avenue	60	no	no	missile_chowk	03:05:29	Cloudy	smooth
13/02/2020	Thursday	9th_avenue	1000	Jinnah Avenue	60	no	no	capital_gymkhana	03:05:36	Cloudy	smooth
13/02/2020	Thursday	centaurus	1300	Jinnah Avenue	120	no	no	9th_avenue	03:05:44	Cloudy	highly congested
13/02/2020	Thursday	crown_plaza	1000	Jinnah Avenue and Faisal Avenue Flyover	60	no	no	centaurus	03:05:52	Cloudy	smooth
13/02/2020	Thursday	roshan_plaza	2700	Jinnah Ave	180	no	no	crown_plaza	03:06:00	Cloudy	smooth
13/02/2020	Thursday	salt_and_pepper	3900	Jinnah Ave	240	no	no	roshan_plaza	03:06:07	Cloudy	smooth
13/02/2020	Thursday	bar_bq_tonight	1600	Jinnah Ave	120	no	no	salt_and_pepper	03:06:14	Cloudy	smooth
13/02/2020	Thursday	D_chowk	2100	A.K. Fazl-ul-Haq Rd and Jinnah Ave	240	no	no	bar_bq_tonight	03:06:21	Cloudy	smooth
13/02/2020	Thursday	childrens_park	1000	Nazim-ud-din Rd	120	no	no	bahria_foundation_school	03:07:45	Cloudy	highly congested
13/02/2020	Thursday	pak_turk_maarif_international_school	1000	Nazim-ud-din Rd	120	no	no	childrens_park	03:07:55	Cloudy	highly congested
13/02/2020	Thursday	jamia_masjid	1400	Nazim-ud-din Rd	120	no	no	pak_turk_maarif_international_school	03:08:04	Cloudy	smooth
13/02/2020	Thursday	missile_chowk	1200	Nazim-ud-din Rd	120	no	no	jamia_masjid	03:08:15	Cloudy	smooth
13/02/2020	Thursday	capital_gymkhana	1100	Jinnah Avenue	60	no	no	missile_chowk	03:08:23	Cloudy	smooth
13/02/2020	Thursday	9th_avenue	1000	Jinnah Avenue	60	no	no	capital_gymkhana	03:08:30	Cloudy	smooth
13/02/2020	Thursday	centaurus	1300	Jinnah Avenue	120	no	no	9th_avenue	03:08:38	Cloudy	highly congested
13/02/2020	Thursday	crown_plaza	1000	Jinnah Avenue and Faisal Avenue Flyover	60	no	no	centaurus	03:08:45	Cloudy	smooth
13/02/2020	Thursday	roshan_plaza	2700	Jinnah Ave	180	no	no	crown_plaza	03:08:53	Cloudy	smooth
13/02/2020	Thursday	salt_and_pepper	3900	Jinnah Ave	240	no	no	roshan_plaza	03:09:01	Cloudy	smooth
13/02/2020	Thursday	bar_bq_tonight	1600	Jinnah Ave	120	no	no	salt_and_pepper	03:09:08	Cloudy	smooth
13/02/2020	Thursday	D_chowk	2100	A.K. Fazl-ul-Haq Rd and Jinnah Ave	240	no	no	bar_bq_tonight	03:09:15	Cloudy	smooth
13/02/2020	Thursday	childrens_park	1000	Nazim-ud-din Rd	120	no	no	bahria_foundation_school	03:10:36	Cloudy	highly congested
13/02/2020	Thursday	pak_turk_maarif_international_school	1000	Nazim-ud-din Rd	120	no	no	childrens_park	03:10:44	Cloudy	highly congested
13/02/2020	Thursday	jamia_masjid	1400	Nazim-ud-din Rd	120	no	no	pak_turk_maarif_international_school	03:10:53	Cloudy	smooth
13/02/2020	Thursday	missile_chowk	1200	Nazim-ud-din Rd	120	no	no	jamia_masjid	03:11:01	Cloudy	smooth
13/02/2020	Thursday	capital_gymkhana	1100	Jinnah Avenue	60	no	no	missile_chowk	03:11:10	Cloudy	smooth
13/02/2020	Thursday	9th_avenue	1000	Jinnah Avenue	60	no	no	capital_gymkhana	03:11:18	Cloudy	smooth
13/02/2020	Thursday	centaurus	1300	Jinnah Avenue	120	no	no	9th_avenue	03:11:26	Cloudy	highly congested
13/02/2020	Thursday	crown_plaza	1000	Jinnah Avenue and Faisal Avenue Flyover	60	no	no	centaurus	03:11:34	Cloudy	smooth
13/02/2020	Thursday	roshan_plaza	2700	Jinnah Ave	180	no	no	crown_plaza	03:11:42	Cloudy	smooth
13/02/2020	Thursday	salt_and_pepper	3900	Jinnah Ave	240	no	no	roshan_plaza	03:11:50	Cloudy	smooth
13/02/2020	Thursday	bar_bq_tonight	1600	Jinnah Ave	120	no	no	salt_and_pepper	03:11:57	Cloudy	smooth
13/02/2020	Thursday	D_chowk	2100	A.K. Fazl-ul-Haq Rd and Jinnah Ave	240	no	no	bar_bq_tonight	03:12:04	Cloudy	smooth
13/02/2020	Thursday	childrens_park	1000	Nazim-ud-din Rd	120	no	no	bahria_foundation_school	03:13:25	Cloudy	highly congested
13/02/2020	Thursday	pak_turk_maarif_international_school	1000	Nazim-ud-din Rd	120	no	no	childrens_park	03:13:34	Cloudy	highly congested
13/02/2020	Thursday	jamia_masjid	1400	Nazim-ud-din Rd	120	no	no	pak_turk_maarif_international_school	03:13:44	Cloudy	smooth
13/02/2020	Thursday	missile_chowk	1200	Nazim-ud-din Rd	120	no	no	jamia_masjid	03:13:52	Cloudy	smooth
13/02/2020	Thursday	capital_gymkhana	1100	Jinnah Avenue	60	no	no	missile_chowk	03:14:01	Cloudy	smooth
13/02/2020	Thursday	9th_avenue	1000	Jinnah Avenue	60	no	no	capital_gymkhana	03:14:09	Cloudy	smooth
13/02/2020	Thursday	centaurus	1300	Jinnah Avenue	120	no	no	9th_avenue	03:14:18	Cloudy	highly congested
13/02/2020	Thursday	crown_plaza	1000	Jinnah Avenue and Faisal Avenue Flyover	60	no	no	centaurus	03:14:26	Cloudy	smooth
13/02/2020	Thursday	roshan_plaza	2700	Jinnah Ave	180	no	no	crown_plaza	03:14:33	Cloudy	smooth
13/02/2020	Thursday	salt_and_pepper	3900	Jinnah Ave	240	no	no	roshan_plaza	03:14:41	Cloudy	smooth
13/02/2020	Thursday	bar_bq_tonight	1600	Jinnah Ave	120	no	no	salt_and_pepper	03:14:47	Cloudy	smooth
13/02/2020	Thursday	D_chowk	2100	A.K. Fazl-ul-Haq Rd and Jinnah Ave	240	no	no	bar_bq_tonight	03:14:55	Cloudy	smooth
13/02/2020	Thursday	childrens_park	1000	Nazim-ud-din Rd	120	no	no	bahria_foundation_school	03:16:08	Cloudy	highly congested
13/02/2020	Thursday	pak_turk_maarif_international_school	1000	Nazim-ud-din Rd	120	no	no	childrens_park	03:16:18	Cloudy	highly congested
13/02/2020	Thursday	jamia_masjid	1400	Nazim-ud-din Rd	120	no	no	pak_turk_maarif_international_school	03:16:28	Cloudy	smooth
13/02/2020	Thursday	missile_chowk	1200	Nazim-ud-din Rd	120	no	no	jamia_masjid	03:16:38	Cloudy	smooth
13/02/2020	Thursday	capital_gymkhana	1100	Jinnah Avenue	60	no	no	missile_chowk	03:16:45	Cloudy	smooth
13/02/2020	Thursday	9th_avenue	1000	Jinnah Avenue	60	no	no	capital_gymkhana	03:16:54	Cloudy	smooth
13/02/2020	Thursday	centaurus	1300	Jinnah Avenue	120	no	no	9th_avenue	03:17:02	Cloudy	highly congested
13/02/2020	Thursday	crown_plaza	1000	Jinnah Avenue and Faisal Avenue Flyover	60	no	no	centaurus	03:17:09	Cloudy	smooth
13/02/2020	Thursday	roshan_plaza	2700	Jinnah Ave	180	no	no	crown_plaza	03:17:17	Cloudy	smooth
13/02/2020	Thursday	salt_and_pepper	3900	Jinnah Ave	240	no	no	roshan_plaza	03:17:25	Cloudy	smooth
13/02/2020	Thursday	bar_bq_tonight	1600	Jinnah Ave	120	no	no	salt_and_pepper	03:17:31	Cloudy	smooth
13/02/2020	Thursday	D_chowk	2100	A.K. Fazl-ul-Haq Rd and Jinnah Ave	300	no	no	bar_bq_tonight	03:17:38	Cloudy	slightly congested
13/02/2020	Thursday	childrens_park	1000	Nazim-ud-din Rd	120	no	no	bahria_foundation_school	03:18:56	Cloudy	highly congested
13/02/2020	Thursday	pak_turk_maarif_international_school	1000	Nazim-ud-din Rd	120	no	no	childrens_park	03:19:04	Cloudy	highly congested
13/02/2020	Thursday	jamia_masjid	1400	Nazim-ud-din Rd	120	no	no	pak_turk_maarif_international_school	03:19:13	Cloudy	smooth
13/02/2020	Thursday	missile_chowk	1200	Nazim-ud-din Rd	120	no	no	jamia_masjid	03:19:21	Cloudy	smooth
13/02/2020	Thursday	capital_gymkhana	1100	Jinnah Avenue	60	no	no	missile_chowk	03:19:30	Cloudy	smooth
13/02/2020	Thursday	9th_avenue	1000	Jinnah Avenue	60	no	no	capital_gymkhana	03:19:38	Cloudy	smooth
13/02/2020	Thursday	centaurus	1300	Jinnah Avenue	120	no	no	9th_avenue	03:19:47	Cloudy	highly congested
13/02/2020	Thursday	crown_plaza	1000	Jinnah Avenue and Faisal Avenue Flyover	60	no	no	centaurus	03:19:54	Cloudy	smooth
13/02/2020	Thursday	roshan_plaza	2700	Jinnah Ave	180	no	no	crown_plaza	03:20:01	Cloudy	smooth
13/02/2020	Thursday	salt_and_pepper	3900	Jinnah Ave	240	no	no	roshan_plaza	03:20:09	Cloudy	smooth
13/02/2020	Thursday	bar_bq_tonight	1600	Jinnah Ave	120	no	no	salt_and_pepper	03:20:16	Cloudy	smooth
13/02/2020	Thursday	D_chowk	2100	A.K. Fazl-ul-Haq Rd and Jinnah Ave	240	no	no	bar_bq_tonight	03:20:22	Cloudy	smooth
13/02/2020	Thursday	childrens_park	1000	Nazim-ud-din Rd	120	no	no	bahria_foundation_school	03:21:40	Cloudy	highly congested
13/02/2020	Thursday	pak_turk_maarif_international_school	1000	Nazim-ud-din Rd	120	no	no	childrens_park	03:21:50	Cloudy	highly congested
13/02/2020	Thursday	jamia_masjid	1400	Nazim-ud-din Rd	120	no	no	pak_turk_maarif_international_school	03:21:59	Cloudy	smooth
13/02/2020	Thursday	missile_chowk	1200	Nazim-ud-din Rd	120	no	no	jamia_masjid	03:22:07	Cloudy	smooth
13/02/2020	Thursday	capital_gymkhana	1100	Jinnah Avenue	60	no	no	missile_chowk	03:22:16	Cloudy	smooth
13/02/2020	Thursday	9th_avenue	1000	Jinnah Avenue	60	no	no	capital_gymkhana	03:22:24	Cloudy	smooth
13/02/2020	Thursday	centaurus	1300	Jinnah Avenue	120	no	no	9th_avenue	03:22:31	Cloudy	highly congested
13/02/2020	Thursday	crown_plaza	1000	Jinnah Avenue and Faisal Avenue Flyover	60	no	no	centaurus	03:22:40	Cloudy	smooth
13/02/2020	Thursday	roshan_plaza	2700	Jinnah Ave	180	no	no	crown_plaza	03:22:47	Cloudy	smooth
13/02/2020	Thursday	salt_and_pepper	3900	Jinnah Ave	240	no	no	roshan_plaza	03:22:55	Cloudy	smooth
13/02/2020	Thursday	bar_bq_tonight	1600	Jinnah Ave	120	no	no	salt_and_pepper	03:23:00	Cloudy	smooth
13/02/2020	Thursday	D_chowk	2100	A.K. Fazl-ul-Haq Rd and Jinnah Ave	240	no	no	bar_bq_tonight	03:23:07	Cloudy	smooth
13/02/2020	Thursday	childrens_park	1000	Nazim-ud-din Rd	120	no	no	bahria_foundation_school	03:24:30	Cloudy	highly congested
13/02/2020	Thursday	pak_turk_maarif_international_school	1000	Nazim-ud-din Rd	120	no	no	childrens_park	03:24:39	Cloudy	highly congested
13/02/2020	Thursday	jamia_masjid	1400	Nazim-ud-din Rd	120	no	no	pak_turk_maarif_international_school	03:24:47	Cloudy	smooth
13/02/2020	Thursday	missile_chowk	1200	Nazim-ud-din Rd	120	no	no	jamia_masjid	03:24:55	Cloudy	smooth
13/02/2020	Thursday	capital_gymkhana	1100	Jinnah Avenue	60	no	no	missile_chowk	03:25:03	Cloudy	smooth
13/02/2020	Thursday	9th_avenue	1000	Jinnah Avenue	60	no	no	capital_gymkhana	03:25:10	Cloudy	smooth
13/02/2020	Thursday	centaurus	1300	Jinnah Avenue	120	no	no	9th_avenue	03:25:19	Cloudy	highly congested
13/02/2020	Thursday	crown_plaza	1000	Jinnah Avenue and Faisal Avenue Flyover	60	no	no	centaurus	03:25:26	Cloudy	smooth
13/02/2020	Thursday	roshan_plaza	2700	Jinnah Ave	180	no	no	crown_plaza	03:25:33	Cloudy	smooth
13/02/2020	Thursday	salt_and_pepper	3900	Jinnah Ave	240	no	no	roshan_plaza	03:25:41	Cloudy	smooth
13/02/2020	Thursday	bar_bq_tonight	1600	Jinnah Ave	120	no	no	salt_and_pepper	03:25:48	Cloudy	smooth
13/02/2020	Thursday	D_chowk	2100	A.K. Fazl-ul-Haq Rd and Jinnah Ave	240	no	no	bar_bq_tonight	03:25:55	Cloudy	smooth
13/02/2020	Thursday	childrens_park	1000	Nazim-ud-din Rd	120	no	no	bahria_foundation_school	03:27:14	Cloudy	highly congested
13/02/2020	Thursday	pak_turk_maarif_international_school	1000	Nazim-ud-din Rd	120	no	no	childrens_park	03:27:24	Cloudy	highly congested
13/02/2020	Thursday	jamia_masjid	1400	Nazim-ud-din Rd	120	no	no	pak_turk_maarif_international_school	03:27:33	Cloudy	smooth
13/02/2020	Thursday	missile_chowk	1200	Nazim-ud-din Rd	120	no	no	jamia_masjid	03:27:40	Cloudy	smooth
13/02/2020	Thursday	capital_gymkhana	1100	Jinnah Avenue	60	no	no	missile_chowk	03:27:48	Cloudy	smooth
13/02/2020	Thursday	9th_avenue	1000	Jinnah Avenue	60	no	no	capital_gymkhana	03:27:56	Cloudy	smooth
13/02/2020	Thursday	centaurus	1300	Jinnah Avenue	120	no	no	9th_avenue	03:28:04	Cloudy	highly congested
13/02/2020	Thursday	crown_plaza	1000	Jinnah Avenue and Faisal Avenue Flyover	60	no	no	centaurus	03:28:12	Cloudy	smooth
13/02/2020	Thursday	roshan_plaza	2700	Jinnah Ave	180	no	no	crown_plaza	03:28:20	Cloudy	smooth
13/02/2020	Thursday	salt_and_pepper	3900	Jinnah Ave	240	no	no	roshan_plaza	03:28:28	Cloudy	smooth
13/02/2020	Thursday	bar_bq_tonight	1600	Jinnah Ave	120	no	no	salt_and_pepper	03:28:35	Cloudy	smooth
13/02/2020	Thursday	D_chowk	2100	A.K. Fazl-ul-Haq Rd and Jinnah Ave	240	no	no	bar_bq_tonight	03:28:42	Cloudy	smooth
13/02/2020	Thursday	childrens_park	1000	Nazim-ud-din Rd	120	no	no	bahria_foundation_school	03:29:58	Cloudy	highly congested
13/02/2020	Thursday	pak_turk_maarif_international_school	1000	Nazim-ud-din Rd	120	no	no	childrens_park	03:30:07	Cloudy	highly congested
13/02/2020	Thursday	jamia_masjid	1400	Nazim-ud-din Rd	120	no	no	pak_turk_maarif_international_school	03:30:14	Cloudy	smooth
13/02/2020	Thursday	missile_chowk	1200	Nazim-ud-din Rd	120	no	no	jamia_masjid	03:30:22	Cloudy	smooth
13/02/2020	Thursday	capital_gymkhana	1100	Jinnah Avenue	60	no	no	missile_chowk	03:30:31	Cloudy	smooth
13/02/2020	Thursday	9th_avenue	1000	Jinnah Avenue	60	no	no	capital_gymkhana	03:30:38	Cloudy	smooth
13/02/2020	Thursday	centaurus	1300	Jinnah Avenue	120	no	no	9th_avenue	03:30:46	Cloudy	highly congested
13/02/2020	Thursday	crown_plaza	1000	Jinnah Avenue and Faisal Avenue Flyover	60	no	no	centaurus	03:30:54	Cloudy	smooth
13/02/2020	Thursday	roshan_plaza	2700	Jinnah Ave	180	no	no	crown_plaza	03:31:01	Cloudy	smooth
13/02/2020	Thursday	salt_and_pepper	3900	Jinnah Ave	240	no	no	roshan_plaza	03:31:09	Cloudy	smooth
13/02/2020	Thursday	bar_bq_tonight	1600	Jinnah Ave	120	no	no	salt_and_pepper	03:31:16	Cloudy	smooth
13/02/2020	Thursday	D_chowk	2100	A.K. Fazl-ul-Haq Rd and Jinnah Ave	240	no	no	bar_bq_tonight	03:31:22	Cloudy	smooth
13/02/2020	Thursday	childrens_park	1000	Nazim-ud-din Rd	120	no	no	bahria_foundation_school	03:32:40	Cloudy	highly congested
13/02/2020	Thursday	pak_turk_maarif_international_school	1000	Nazim-ud-din Rd	120	no	no	childrens_park	03:32:50	Cloudy	highly congested
13/02/2020	Thursday	jamia_masjid	1400	Nazim-ud-din Rd	120	no	no	pak_turk_maarif_international_school	03:32:59	Cloudy	smooth
13/02/2020	Thursday	missile_chowk	1200	Nazim-ud-din Rd	120	no	no	jamia_masjid	03:33:08	Cloudy	smooth
13/02/2020	Thursday	capital_gymkhana	1100	Jinnah Avenue	60	no	no	missile_chowk	03:33:15	Cloudy	smooth
13/02/2020	Thursday	9th_avenue	1000	Jinnah Avenue	60	no	no	capital_gymkhana	03:33:23	Cloudy	smooth
13/02/2020	Thursday	centaurus	1300	Jinnah Avenue	120	no	no	9th_avenue	03:33:31	Cloudy	highly congested
13/02/2020	Thursday	crown_plaza	1000	Jinnah Avenue and Faisal Avenue Flyover	60	no	no	centaurus	03:33:38	Cloudy	smooth
13/02/2020	Thursday	roshan_plaza	2700	Jinnah Ave	180	no	no	crown_plaza	03:33:45	Cloudy	smooth
13/02/2020	Thursday	salt_and_pepper	3900	Jinnah Ave	240	no	no	roshan_plaza	03:33:53	Cloudy	smooth
13/02/2020	Thursday	bar_bq_tonight	1600	Jinnah Ave	120	no	no	salt_and_pepper	03:34:00	Cloudy	smooth
13/02/2020	Thursday	D_chowk	2100	A.K. Fazl-ul-Haq Rd and Jinnah Ave	240	no	no	bar_bq_tonight	03:34:07	Cloudy	smooth
13/02/2020	Thursday	childrens_park	1000	Nazim-ud-din Rd	120	no	no	bahria_foundation_school	03:35:25	Cloudy	highly congested
13/02/2020	Thursday	pak_turk_maarif_international_school	1000	Nazim-ud-din Rd	120	no	no	childrens_park	03:35:33	Cloudy	highly congested
13/02/2020	Thursday	jamia_masjid	1400	Nazim-ud-din Rd	120	no	no	pak_turk_maarif_international_school	03:35:41	Cloudy	smooth
13/02/2020	Thursday	missile_chowk	1200	Nazim-ud-din Rd	120	no	no	jamia_masjid	03:35:50	Cloudy	smooth
13/02/2020	Thursday	capital_gymkhana	1100	Jinnah Avenue	60	no	no	missile_chowk	03:35:58	Cloudy	smooth
13/02/2020	Thursday	9th_avenue	1000	Jinnah Avenue	60	no	no	capital_gymkhana	03:36:06	Cloudy	smooth
13/02/2020	Thursday	centaurus	1300	Jinnah Avenue	120	no	no	9th_avenue	03:36:14	Cloudy	highly congested
13/02/2020	Thursday	crown_plaza	1000	Jinnah Avenue and Faisal Avenue Flyover	60	no	no	centaurus	03:36:21	Cloudy	smooth
13/02/2020	Thursday	roshan_plaza	2700	Jinnah Ave	180	no	no	crown_plaza	03:36:29	Cloudy	smooth
13/02/2020	Thursday	salt_and_pepper	3900	Jinnah Ave	240	no	no	roshan_plaza	03:36:35	Cloudy	smooth
13/02/2020	Thursday	bar_bq_tonight	1600	Jinnah Ave	120	no	no	salt_and_pepper	03:36:42	Cloudy	smooth
13/02/2020	Thursday	D_chowk	2100	A.K. Fazl-ul-Haq Rd and Jinnah Ave	240	no	no	bar_bq_tonight	03:36:50	Cloudy	smooth
13/02/2020	Thursday	childrens_park	1000	Nazim-ud-din Rd	120	no	no	bahria_foundation_school	03:38:05	Cloudy	highly congested
13/02/2020	Thursday	pak_turk_maarif_international_school	1000	Nazim-ud-din Rd	120	no	no	childrens_park	03:38:15	Cloudy	highly congested
13/02/2020	Thursday	jamia_masjid	1400	Nazim-ud-din Rd	120	no	no	pak_turk_maarif_international_school	03:38:23	Cloudy	smooth
13/02/2020	Thursday	missile_chowk	1200	Nazim-ud-din Rd	120	no	no	jamia_masjid	03:38:32	Cloudy	smooth
13/02/2020	Thursday	capital_gymkhana	1100	Jinnah Avenue	60	no	no	missile_chowk	03:38:40	Cloudy	smooth
13/02/2020	Thursday	9th_avenue	1000	Jinnah Avenue	60	no	no	capital_gymkhana	03:38:48	Cloudy	smooth
13/02/2020	Thursday	centaurus	1300	Jinnah Avenue	120	no	no	9th_avenue	03:38:57	Cloudy	highly congested
13/02/2020	Thursday	crown_plaza	1000	Jinnah Avenue and Faisal Avenue Flyover	60	no	no	centaurus	03:39:04	Cloudy	smooth
13/02/2020	Thursday	roshan_plaza	2700	Jinnah Ave	180	no	no	crown_plaza	03:39:12	Cloudy	smooth
13/02/2020	Thursday	salt_and_pepper	3900	Jinnah Ave	240	no	no	roshan_plaza	03:39:20	Cloudy	smooth
13/02/2020	Thursday	bar_bq_tonight	1600	Jinnah Ave	120	no	no	salt_and_pepper	03:39:28	Cloudy	smooth
13/02/2020	Thursday	D_chowk	2100	A.K. Fazl-ul-Haq Rd and Jinnah Ave	240	no	no	bar_bq_tonight	03:39:37	Cloudy	smooth
13/02/2020	Thursday	childrens_park	1000	Nazim-ud-din Rd	120	no	no	bahria_foundation_school	03:40:55	Cloudy	highly congested
13/02/2020	Thursday	pak_turk_maarif_international_school	1000	Nazim-ud-din Rd	120	no	no	childrens_park	03:41:02	Cloudy	highly congested
13/02/2020	Thursday	jamia_masjid	1400	Nazim-ud-din Rd	120	no	no	pak_turk_maarif_international_school	03:41:10	Cloudy	smooth
13/02/2020	Thursday	missile_chowk	1200	Nazim-ud-din Rd	120	no	no	jamia_masjid	03:41:18	Cloudy	smooth
13/02/2020	Thursday	capital_gymkhana	1100	Jinnah Avenue	60	no	no	missile_chowk	03:41:27	Cloudy	smooth
13/02/2020	Thursday	9th_avenue	1000	Jinnah Avenue	60	no	no	capital_gymkhana	03:41:35	Cloudy	smooth
13/02/2020	Thursday	centaurus	1300	Jinnah Avenue	120	no	no	9th_avenue	03:41:43	Cloudy	highly congested
13/02/2020	Thursday	crown_plaza	1000	Jinnah Avenue and Faisal Avenue Flyover	60	no	no	centaurus	03:41:50	Cloudy	smooth
13/02/2020	Thursday	roshan_plaza	2700	Jinnah Ave	180	no	no	crown_plaza	03:41:58	Cloudy	smooth
13/02/2020	Thursday	salt_and_pepper	3900	Jinnah Ave	240	no	no	roshan_plaza	03:42:06	Cloudy	smooth
13/02/2020	Thursday	bar_bq_tonight	1600	Jinnah Ave	120	no	no	salt_and_pepper	03:42:14	Cloudy	smooth
13/02/2020	Thursday	D_chowk	2100	A.K. Fazl-ul-Haq Rd and Jinnah Ave	240	no	no	bar_bq_tonight	03:42:21	Cloudy	smooth
13/02/2020	Thursday	childrens_park	1000	Nazim-ud-din Rd	120	no	no	bahria_foundation_school	03:43:42	Cloudy	highly congested
13/02/2020	Thursday	pak_turk_maarif_international_school	1000	Nazim-ud-din Rd	120	no	no	childrens_park	03:43:50	Cloudy	highly congested
13/02/2020	Thursday	jamia_masjid	1400	Nazim-ud-din Rd	120	no	no	pak_turk_maarif_international_school	03:43:58	Cloudy	smooth
13/02/2020	Thursday	missile_chowk	1200	Nazim-ud-din Rd	120	no	no	jamia_masjid	03:44:06	Cloudy	smooth
13/02/2020	Thursday	capital_gymkhana	1100	Jinnah Avenue	60	no	no	missile_chowk	03:44:14	Cloudy	smooth
13/02/2020	Thursday	9th_avenue	1000	Jinnah Avenue	60	no	no	capital_gymkhana	03:44:22	Cloudy	smooth
13/02/2020	Thursday	centaurus	1300	Jinnah Avenue	120	no	no	9th_avenue	03:44:30	Cloudy	highly congested
13/02/2020	Thursday	crown_plaza	1000	Jinnah Avenue and Faisal Avenue Flyover	60	no	no	centaurus	03:44:38	Cloudy	smooth
13/02/2020	Thursday	roshan_plaza	2700	Jinnah Ave	180	no	no	crown_plaza	03:44:43	Cloudy	smooth
13/02/2020	Thursday	salt_and_pepper	3900	Jinnah Ave	240	no	no	roshan_plaza	03:44:50	Cloudy	smooth
13/02/2020	Thursday	bar_bq_tonight	1600	Jinnah Ave	120	no	no	salt_and_pepper	03:44:57	Cloudy	smooth
13/02/2020	Thursday	D_chowk	2100	A.K. Fazl-ul-Haq Rd and Jinnah Ave	240	no	no	bar_bq_tonight	03:45:05	Cloudy	smooth
13/02/2020	Thursday	childrens_park	1000	Nazim-ud-din Rd	120	no	no	bahria_foundation_school	03:46:31	Cloudy	highly congested
13/02/2020	Thursday	pak_turk_maarif_international_school	1000	Nazim-ud-din Rd	120	no	no	childrens_park	03:46:40	Cloudy	highly congested
13/02/2020	Thursday	jamia_masjid	1400	Nazim-ud-din Rd	120	no	no	pak_turk_maarif_international_school	03:46:48	Cloudy	smooth
13/02/2020	Thursday	missile_chowk	1200	Nazim-ud-din Rd	120	no	no	jamia_masjid	03:46:57	Cloudy	smooth
13/02/2020	Thursday	capital_gymkhana	1100	Jinnah Avenue	60	no	no	missile_chowk	03:47:06	Cloudy	smooth
13/02/2020	Thursday	9th_avenue	1000	Jinnah Avenue	60	no	no	capital_gymkhana	03:47:14	Cloudy	smooth
13/02/2020	Thursday	centaurus	1300	Jinnah Avenue	120	no	no	9th_avenue	03:47:22	Cloudy	highly congested
13/02/2020	Thursday	crown_plaza	1000	Jinnah Avenue and Faisal Avenue Flyover	60	no	no	centaurus	03:47:29	Cloudy	smooth
13/02/2020	Thursday	roshan_plaza	2700	Jinnah Ave	180	no	no	crown_plaza	03:47:37	Cloudy	smooth
13/02/2020	Thursday	salt_and_pepper	3900	Jinnah Ave	240	no	no	roshan_plaza	03:47:45	Cloudy	smooth
13/02/2020	Thursday	bar_bq_tonight	1600	Jinnah Ave	120	no	no	salt_and_pepper	03:47:52	Cloudy	smooth
13/02/2020	Thursday	D_chowk	2100	A.K. Fazl-ul-Haq Rd and Jinnah Ave	240	no	no	bar_bq_tonight	03:48:00	Cloudy	smooth
13/02/2020	Thursday	childrens_park	1000	Nazim-ud-din Rd	120	no	no	bahria_foundation_school	03:49:19	Cloudy	highly congested
13/02/2020	Thursday	pak_turk_maarif_international_school	1000	Nazim-ud-din Rd	120	no	no	childrens_park	03:49:28	Cloudy	highly congested
13/02/2020	Thursday	jamia_masjid	1400	Nazim-ud-din Rd	120	no	no	pak_turk_maarif_international_school	03:49:36	Cloudy	smooth
13/02/2020	Thursday	missile_chowk	1200	Nazim-ud-din Rd	120	no	no	jamia_masjid	03:49:43	Cloudy	smooth
13/02/2020	Thursday	capital_gymkhana	1100	Jinnah Avenue	60	no	no	missile_chowk	03:49:52	Cloudy	smooth
13/02/2020	Thursday	9th_avenue	1000	Jinnah Avenue	60	no	no	capital_gymkhana	03:50:01	Cloudy	smooth
13/02/2020	Thursday	centaurus	1300	Jinnah Avenue	120	no	no	9th_avenue	03:50:08	Cloudy	highly congested
13/02/2020	Thursday	crown_plaza	1000	Jinnah Avenue and Faisal Avenue Flyover	60	no	no	centaurus	03:50:16	Cloudy	smooth
13/02/2020	Thursday	roshan_plaza	2700	Jinnah Ave	180	no	no	crown_plaza	03:50:23	Cloudy	smooth
13/02/2020	Thursday	salt_and_pepper	3900	Jinnah Ave	240	no	no	roshan_plaza	03:50:31	Cloudy	smooth
13/02/2020	Thursday	bar_bq_tonight	1600	Jinnah Ave	120	no	no	salt_and_pepper	03:50:39	Cloudy	smooth
13/02/2020	Thursday	D_chowk	2100	A.K. Fazl-ul-Haq Rd and Jinnah Ave	240	no	no	bar_bq_tonight	03:50:46	Cloudy	smooth
13/02/2020	Thursday	childrens_park	1000	Nazim-ud-din Rd	120	no	no	bahria_foundation_school	03:52:06	Cloudy	highly congested
13/02/2020	Thursday	pak_turk_maarif_international_school	1000	Nazim-ud-din Rd	120	no	no	childrens_park	03:52:14	Cloudy	highly congested
13/02/2020	Thursday	jamia_masjid	1400	Nazim-ud-din Rd	120	no	no	pak_turk_maarif_international_school	03:52:22	Cloudy	smooth
13/02/2020	Thursday	missile_chowk	1200	Nazim-ud-din Rd	120	no	no	jamia_masjid	03:52:30	Cloudy	smooth
13/02/2020	Thursday	capital_gymkhana	1100	Jinnah Avenue	60	no	no	missile_chowk	03:52:38	Cloudy	smooth
13/02/2020	Thursday	9th_avenue	1000	Jinnah Avenue	60	no	no	capital_gymkhana	03:52:46	Cloudy	smooth
13/02/2020	Thursday	centaurus	1300	Jinnah Avenue	120	no	no	9th_avenue	03:52:54	Cloudy	highly congested
13/02/2020	Thursday	crown_plaza	1000	Jinnah Avenue and Faisal Avenue Flyover	60	no	no	centaurus	03:53:02	Cloudy	smooth
13/02/2020	Thursday	roshan_plaza	2700	Jinnah Ave	180	no	no	crown_plaza	03:53:10	Cloudy	smooth
13/02/2020	Thursday	salt_and_pepper	3900	Jinnah Ave	240	no	no	roshan_plaza	03:53:18	Cloudy	smooth
13/02/2020	Thursday	bar_bq_tonight	1600	Jinnah Ave	120	no	no	salt_and_pepper	03:53:25	Cloudy	smooth
13/02/2020	Thursday	D_chowk	2100	A.K. Fazl-ul-Haq Rd and Jinnah Ave	240	no	no	bar_bq_tonight	03:53:33	Cloudy	smooth
13/02/2020	Thursday	childrens_park	1000	Nazim-ud-din Rd	120	no	no	bahria_foundation_school	03:54:54	Cloudy	highly congested
13/02/2020	Thursday	pak_turk_maarif_international_school	1000	Nazim-ud-din Rd	120	no	no	childrens_park	03:55:02	Cloudy	highly congested
13/02/2020	Thursday	jamia_masjid	1400	Nazim-ud-din Rd	120	no	no	pak_turk_maarif_international_school	03:55:10	Cloudy	smooth
13/02/2020	Thursday	missile_chowk	1200	Nazim-ud-din Rd	120	no	no	jamia_masjid	03:55:19	Cloudy	smooth
13/02/2020	Thursday	capital_gymkhana	1100	Jinnah Avenue	60	no	no	missile_chowk	03:55:27	Cloudy	smooth
13/02/2020	Thursday	9th_avenue	1000	Jinnah Avenue	60	no	no	capital_gymkhana	03:55:35	Cloudy	smooth
13/02/2020	Thursday	centaurus	1300	Jinnah Avenue	120	no	no	9th_avenue	03:55:43	Cloudy	highly congested
13/02/2020	Thursday	crown_plaza	1000	Jinnah Avenue and Faisal Avenue Flyover	60	no	no	centaurus	03:55:51	Cloudy	smooth
13/02/2020	Thursday	roshan_plaza	2700	Jinnah Ave	180	no	no	crown_plaza	03:55:58	Cloudy	smooth
13/02/2020	Thursday	salt_and_pepper	3900	Jinnah Ave	240	no	no	roshan_plaza	03:56:04	Cloudy	smooth
13/02/2020	Thursday	bar_bq_tonight	1600	Jinnah Ave	120	no	no	salt_and_pepper	03:56:12	Cloudy	smooth
13/02/2020	Thursday	D_chowk	2100	A.K. Fazl-ul-Haq Rd and Jinnah Ave	240	no	no	bar_bq_tonight	03:56:18	Cloudy	smooth
13/02/2020	Thursday	childrens_park	1000	Nazim-ud-din Rd	120	no	no	bahria_foundation_school	03:57:39	Cloudy	highly congested
13/02/2020	Thursday	pak_turk_maarif_international_school	1000	Nazim-ud-din Rd	120	no	no	childrens_park	03:57:48	Cloudy	highly congested
13/02/2020	Thursday	jamia_masjid	1400	Nazim-ud-din Rd	120	no	no	pak_turk_maarif_international_school	03:57:57	Cloudy	smooth
13/02/2020	Thursday	missile_chowk	1200	Nazim-ud-din Rd	120	no	no	jamia_masjid	03:58:05	Cloudy	smooth
13/02/2020	Thursday	capital_gymkhana	1100	Jinnah Avenue	60	no	no	missile_chowk	03:58:13	Cloudy	smooth
13/02/2020	Thursday	9th_avenue	1000	Jinnah Avenue	60	no	no	capital_gymkhana	03:58:22	Cloudy	smooth
13/02/2020	Thursday	centaurus	1300	Jinnah Avenue	120	no	no	9th_avenue	03:58:29	Cloudy	highly congested
13/02/2020	Thursday	crown_plaza	1000	Jinnah Avenue and Faisal Avenue Flyover	60	no	no	centaurus	03:58:37	Cloudy	smooth
13/02/2020	Thursday	roshan_plaza	2700	Jinnah Ave	180	no	no	crown_plaza	03:58:46	Cloudy	smooth
13/02/2020	Thursday	salt_and_pepper	3900	Jinnah Ave	240	no	no	roshan_plaza	03:58:54	Cloudy	smooth
13/02/2020	Thursday	bar_bq_tonight	1600	Jinnah Ave	120	no	no	salt_and_pepper	03:59:01	Cloudy	smooth
13/02/2020	Thursday	D_chowk	2100	A.K. Fazl-ul-Haq Rd and Jinnah Ave	240	no	no	bar_bq_tonight	03:59:08	Cloudy	smooth
13/02/2020	Thursday	childrens_park	1000	Nazim-ud-din Rd	120	no	no	bahria_foundation_school	04:00:28	Cloudy	highly congested
13/02/2020	Thursday	pak_turk_maarif_international_school	1000	Nazim-ud-din Rd	120	no	no	childrens_park	04:00:37	Cloudy	highly congested
13/02/2020	Thursday	jamia_masjid	1400	Nazim-ud-din Rd	120	no	no	pak_turk_maarif_international_school	04:00:45	Cloudy	smooth
13/02/2020	Thursday	missile_chowk	1200	Nazim-ud-din Rd	120	no	no	jamia_masjid	04:00:53	Cloudy	smooth
13/02/2020	Thursday	capital_gymkhana	1100	Jinnah Avenue	60	no	no	missile_chowk	04:01:02	Cloudy	smooth
13/02/2020	Thursday	9th_avenue	1000	Jinnah Avenue	60	no	no	capital_gymkhana	04:01:10	Cloudy	smooth
13/02/2020	Thursday	centaurus	1300	Jinnah Avenue	120	no	no	9th_avenue	04:01:18	Cloudy	highly congested
13/02/2020	Thursday	crown_plaza	1000	Jinnah Avenue and Faisal Avenue Flyover	60	no	no	centaurus	04:01:25	Cloudy	smooth
13/02/2020	Thursday	roshan_plaza	2700	Jinnah Ave	180	no	no	crown_plaza	04:01:33	Cloudy	smooth
13/02/2020	Thursday	salt_and_pepper	3900	Jinnah Ave	240	no	no	roshan_plaza	04:01:41	Cloudy	smooth
13/02/2020	Thursday	bar_bq_tonight	1600	Jinnah Ave	120	no	no	salt_and_pepper	04:01:48	Cloudy	smooth
13/02/2020	Thursday	D_chowk	2100	A.K. Fazl-ul-Haq Rd and Jinnah Ave	240	no	no	bar_bq_tonight	04:01:55	Cloudy	smooth
13/02/2020	Thursday	childrens_park	1000	Nazim-ud-din Rd	120	no	no	bahria_foundation_school	04:03:22	Cloudy	highly congested
13/02/2020	Thursday	pak_turk_maarif_international_school	1000	Nazim-ud-din Rd	120	no	no	childrens_park	04:03:31	Cloudy	highly congested
13/02/2020	Thursday	jamia_masjid	1400	Nazim-ud-din Rd	120	no	no	pak_turk_maarif_international_school	04:03:40	Cloudy	smooth
13/02/2020	Thursday	missile_chowk	1200	Nazim-ud-din Rd	120	no	no	jamia_masjid	04:03:48	Cloudy	smooth
13/02/2020	Thursday	capital_gymkhana	1100	Jinnah Avenue	60	no	no	missile_chowk	04:03:57	Cloudy	smooth
13/02/2020	Thursday	9th_avenue	1000	Jinnah Avenue	60	no	no	capital_gymkhana	04:04:05	Cloudy	smooth
13/02/2020	Thursday	centaurus	1300	Jinnah Avenue	120	no	no	9th_avenue	04:04:12	Cloudy	highly congested
13/02/2020	Thursday	crown_plaza	1000	Jinnah Avenue and Faisal Avenue Flyover	60	no	no	centaurus	04:04:20	Cloudy	smooth
13/02/2020	Thursday	roshan_plaza	2700	Jinnah Ave	180	no	no	crown_plaza	04:04:29	Cloudy	smooth
13/02/2020	Thursday	salt_and_pepper	3900	Jinnah Ave	240	no	no	roshan_plaza	04:04:36	Cloudy	smooth
13/02/2020	Thursday	bar_bq_tonight	1600	Jinnah Ave	120	no	no	salt_and_pepper	04:04:43	Cloudy	smooth
13/02/2020	Thursday	D_chowk	2100	A.K. Fazl-ul-Haq Rd and Jinnah Ave	240	no	no	bar_bq_tonight	04:04:50	Cloudy	smooth
13/02/2020	Thursday	childrens_park	1000	Nazim-ud-din Rd	120	no	no	bahria_foundation_school	04:06:06	Cloudy	highly congested
13/02/2020	Thursday	pak_turk_maarif_international_school	1000	Nazim-ud-din Rd	120	no	no	childrens_park	04:06:14	Cloudy	highly congested
13/02/2020	Thursday	jamia_masjid	1400	Nazim-ud-din Rd	120	no	no	pak_turk_maarif_international_school	04:06:22	Cloudy	smooth
13/02/2020	Thursday	missile_chowk	1200	Nazim-ud-din Rd	120	no	no	jamia_masjid	04:06:31	Cloudy	smooth
13/02/2020	Thursday	capital_gymkhana	1100	Jinnah Avenue	60	no	no	missile_chowk	04:06:38	Cloudy	smooth
13/02/2020	Thursday	9th_avenue	1000	Jinnah Avenue	60	no	no	capital_gymkhana	04:06:46	Cloudy	smooth
13/02/2020	Thursday	centaurus	1300	Jinnah Avenue	120	no	no	9th_avenue	04:06:55	Cloudy	highly congested
13/02/2020	Thursday	crown_plaza	1000	Jinnah Avenue and Faisal Avenue Flyover	60	no	no	centaurus	04:07:03	Cloudy	smooth
13/02/2020	Thursday	roshan_plaza	2700	Jinnah Ave	180	no	no	crown_plaza	04:07:11	Cloudy	smooth
13/02/2020	Thursday	salt_and_pepper	3900	Jinnah Ave	240	no	no	roshan_plaza	04:07:18	Cloudy	smooth
13/02/2020	Thursday	bar_bq_tonight	1600	Jinnah Ave	120	no	no	salt_and_pepper	04:07:26	Cloudy	smooth
13/02/2020	Thursday	D_chowk	2100	A.K. Fazl-ul-Haq Rd and Jinnah Ave	240	no	no	bar_bq_tonight	04:07:32	Cloudy	smooth
13/02/2020	Thursday	childrens_park	1000	Nazim-ud-din Rd	120	no	no	bahria_foundation_school	04:08:55	Cloudy	highly congested
13/02/2020	Thursday	pak_turk_maarif_international_school	1000	Nazim-ud-din Rd	120	no	no	childrens_park	04:09:02	Cloudy	highly congested
13/02/2020	Thursday	jamia_masjid	1400	Nazim-ud-din Rd	120	no	no	pak_turk_maarif_international_school	04:09:11	Cloudy	smooth
13/02/2020	Thursday	missile_chowk	1200	Nazim-ud-din Rd	120	no	no	jamia_masjid	04:09:20	Cloudy	smooth
13/02/2020	Thursday	capital_gymkhana	1100	Jinnah Avenue	60	no	no	missile_chowk	04:09:27	Cloudy	smooth
13/02/2020	Thursday	9th_avenue	1000	Jinnah Avenue	60	no	no	capital_gymkhana	04:09:37	Cloudy	smooth
13/02/2020	Thursday	centaurus	1300	Jinnah Avenue	120	no	no	9th_avenue	04:09:46	Cloudy	highly congested
13/02/2020	Thursday	crown_plaza	1000	Jinnah Avenue and Faisal Avenue Flyover	60	no	no	centaurus	04:09:54	Cloudy	smooth
13/02/2020	Thursday	roshan_plaza	2700	Jinnah Ave	180	no	no	crown_plaza	04:10:00	Cloudy	smooth
13/02/2020	Thursday	salt_and_pepper	3900	Jinnah Ave	240	no	no	roshan_plaza	04:10:08	Cloudy	smooth
13/02/2020	Thursday	bar_bq_tonight	1600	Jinnah Ave	120	no	no	salt_and_pepper	04:10:15	Cloudy	smooth
13/02/2020	Thursday	D_chowk	2100	A.K. Fazl-ul-Haq Rd and Jinnah Ave	240	no	no	bar_bq_tonight	04:10:23	Cloudy	smooth
13/02/2020	Thursday	childrens_park	1000	Nazim-ud-din Rd	120	no	no	bahria_foundation_school	04:11:45	Cloudy	highly congested
13/02/2020	Thursday	pak_turk_maarif_international_school	1000	Nazim-ud-din Rd	120	no	no	childrens_park	04:11:54	Cloudy	highly congested
13/02/2020	Thursday	jamia_masjid	1400	Nazim-ud-din Rd	120	no	no	pak_turk_maarif_international_school	04:12:02	Cloudy	smooth
13/02/2020	Thursday	missile_chowk	1200	Nazim-ud-din Rd	120	no	no	jamia_masjid	04:12:10	Cloudy	smooth
13/02/2020	Thursday	capital_gymkhana	1100	Jinnah Avenue	60	no	no	missile_chowk	04:12:18	Cloudy	smooth
13/02/2020	Thursday	9th_avenue	1000	Jinnah Avenue	60	no	no	capital_gymkhana	04:12:27	Cloudy	smooth
13/02/2020	Thursday	centaurus	1300	Jinnah Avenue	120	no	no	9th_avenue	04:12:36	Cloudy	highly congested
13/02/2020	Thursday	crown_plaza	1000	Jinnah Avenue and Faisal Avenue Flyover	60	no	no	centaurus	04:12:44	Cloudy	smooth
13/02/2020	Thursday	roshan_plaza	2700	Jinnah Ave	180	no	no	crown_plaza	04:12:52	Cloudy	smooth
13/02/2020	Thursday	salt_and_pepper	3900	Jinnah Ave	240	no	no	roshan_plaza	04:13:00	Cloudy	smooth
13/02/2020	Thursday	bar_bq_tonight	1600	Jinnah Ave	120	no	no	salt_and_pepper	04:13:07	Cloudy	smooth
13/02/2020	Thursday	D_chowk	2100	A.K. Fazl-ul-Haq Rd and Jinnah Ave	240	no	no	bar_bq_tonight	04:13:15	Cloudy	smooth
13/02/2020	Thursday	childrens_park	1000	Nazim-ud-din Rd	120	no	no	bahria_foundation_school	04:14:38	Cloudy	highly congested
13/02/2020	Thursday	pak_turk_maarif_international_school	1000	Nazim-ud-din Rd	120	no	no	childrens_park	04:14:48	Cloudy	highly congested
13/02/2020	Thursday	jamia_masjid	1400	Nazim-ud-din Rd	120	no	no	pak_turk_maarif_international_school	04:14:56	Cloudy	smooth
13/02/2020	Thursday	missile_chowk	1200	Nazim-ud-din Rd	120	no	no	jamia_masjid	04:15:05	Cloudy	smooth
13/02/2020	Thursday	capital_gymkhana	1100	Jinnah Avenue	60	no	no	missile_chowk	04:15:14	Cloudy	smooth
13/02/2020	Thursday	9th_avenue	1000	Jinnah Avenue	60	no	no	capital_gymkhana	04:15:22	Cloudy	smooth
13/02/2020	Thursday	centaurus	1300	Jinnah Avenue	120	no	no	9th_avenue	04:15:31	Cloudy	highly congested
13/02/2020	Thursday	crown_plaza	1000	Jinnah Avenue and Faisal Avenue Flyover	60	no	no	centaurus	04:15:39	Cloudy	smooth
13/02/2020	Thursday	roshan_plaza	2700	Jinnah Ave	180	no	no	crown_plaza	04:15:47	Cloudy	smooth
13/02/2020	Thursday	salt_and_pepper	3900	Jinnah Ave	240	no	no	roshan_plaza	04:15:54	Cloudy	smooth
13/02/2020	Thursday	bar_bq_tonight	1600	Jinnah Ave	120	no	no	salt_and_pepper	04:16:01	Cloudy	smooth
13/02/2020	Thursday	D_chowk	2100	A.K. Fazl-ul-Haq Rd and Jinnah Ave	240	no	no	bar_bq_tonight	04:16:08	Cloudy	smooth
13/02/2020	Thursday	childrens_park	1000	Nazim-ud-din Rd	120	no	no	bahria_foundation_school	04:17:25	Cloudy	highly congested
13/02/2020	Thursday	pak_turk_maarif_international_school	1000	Nazim-ud-din Rd	120	no	no	childrens_park	04:17:34	Cloudy	highly congested
13/02/2020	Thursday	jamia_masjid	1400	Nazim-ud-din Rd	120	no	no	pak_turk_maarif_international_school	04:17:42	Cloudy	smooth
13/02/2020	Thursday	missile_chowk	1200	Nazim-ud-din Rd	120	no	no	jamia_masjid	04:17:49	Cloudy	smooth
13/02/2020	Thursday	capital_gymkhana	1100	Jinnah Avenue	60	no	no	missile_chowk	04:17:57	Cloudy	smooth
13/02/2020	Thursday	9th_avenue	1000	Jinnah Avenue	60	no	no	capital_gymkhana	04:18:05	Cloudy	smooth
13/02/2020	Thursday	centaurus	1300	Jinnah Avenue	120	no	no	9th_avenue	04:18:13	Cloudy	highly congested
13/02/2020	Thursday	crown_plaza	1000	Jinnah Avenue and Faisal Avenue Flyover	60	no	no	centaurus	04:18:21	Cloudy	smooth
13/02/2020	Thursday	roshan_plaza	2700	Jinnah Ave	180	no	no	crown_plaza	04:18:28	Cloudy	smooth
13/02/2020	Thursday	salt_and_pepper	3900	Jinnah Ave	240	no	no	roshan_plaza	04:18:36	Cloudy	smooth
13/02/2020	Thursday	bar_bq_tonight	1600	Jinnah Ave	120	no	no	salt_and_pepper	04:18:43	Cloudy	smooth
13/02/2020	Thursday	D_chowk	2100	A.K. Fazl-ul-Haq Rd and Jinnah Ave	240	no	no	bar_bq_tonight	04:18:49	Cloudy	smooth
13/02/2020	Thursday	childrens_park	1000	Nazim-ud-din Rd	120	no	no	bahria_foundation_school	04:20:09	Cloudy	highly congested
13/02/2020	Thursday	pak_turk_maarif_international_school	1000	Nazim-ud-din Rd	120	no	no	childrens_park	04:20:18	Cloudy	highly congested
13/02/2020	Thursday	jamia_masjid	1400	Nazim-ud-din Rd	120	no	no	pak_turk_maarif_international_school	04:20:27	Cloudy	smooth
13/02/2020	Thursday	missile_chowk	1200	Nazim-ud-din Rd	120	no	no	jamia_masjid	04:20:36	Cloudy	smooth
13/02/2020	Thursday	capital_gymkhana	1100	Jinnah Avenue	60	no	no	missile_chowk	04:20:45	Cloudy	smooth
13/02/2020	Thursday	9th_avenue	1000	Jinnah Avenue	60	no	no	capital_gymkhana	04:20:55	Cloudy	smooth
13/02/2020	Thursday	centaurus	1300	Jinnah Avenue	120	no	no	9th_avenue	04:21:03	Cloudy	highly congested
13/02/2020	Thursday	crown_plaza	1000	Jinnah Avenue and Faisal Avenue Flyover	60	no	no	centaurus	04:21:10	Cloudy	smooth
13/02/2020	Thursday	roshan_plaza	2700	Jinnah Ave	180	no	no	crown_plaza	04:21:17	Cloudy	smooth
13/02/2020	Thursday	salt_and_pepper	3900	Jinnah Ave	240	no	no	roshan_plaza	04:21:24	Cloudy	smooth
13/02/2020	Thursday	bar_bq_tonight	1600	Jinnah Ave	120	no	no	salt_and_pepper	04:21:31	Cloudy	smooth
13/02/2020	Thursday	D_chowk	2100	A.K. Fazl-ul-Haq Rd and Jinnah Ave	240	no	no	bar_bq_tonight	04:21:39	Cloudy	smooth
13/02/2020	Thursday	childrens_park	1000	Nazim-ud-din Rd	120	no	no	bahria_foundation_school	04:22:54	Cloudy	highly congested
13/02/2020	Thursday	pak_turk_maarif_international_school	1000	Nazim-ud-din Rd	120	no	no	childrens_park	04:23:04	Cloudy	highly congested
13/02/2020	Thursday	jamia_masjid	1400	Nazim-ud-din Rd	120	no	no	pak_turk_maarif_international_school	04:23:13	Cloudy	smooth
13/02/2020	Thursday	missile_chowk	1200	Nazim-ud-din Rd	120	no	no	jamia_masjid	04:23:21	Cloudy	smooth
13/02/2020	Thursday	capital_gymkhana	1100	Jinnah Avenue	60	no	no	missile_chowk	04:23:29	Cloudy	smooth
13/02/2020	Thursday	9th_avenue	1000	Jinnah Avenue	60	no	no	capital_gymkhana	04:23:37	Cloudy	smooth
13/02/2020	Thursday	centaurus	1300	Jinnah Avenue	120	no	no	9th_avenue	04:23:45	Cloudy	highly congested
13/02/2020	Thursday	crown_plaza	1000	Jinnah Avenue and Faisal Avenue Flyover	60	no	no	centaurus	04:23:52	Cloudy	smooth
13/02/2020	Thursday	roshan_plaza	2700	Jinnah Ave	180	no	no	crown_plaza	04:24:00	Cloudy	smooth
13/02/2020	Thursday	salt_and_pepper	3900	Jinnah Ave	240	no	no	roshan_plaza	04:24:07	Cloudy	smooth
13/02/2020	Thursday	bar_bq_tonight	1600	Jinnah Ave	120	no	no	salt_and_pepper	04:24:15	Cloudy	smooth
13/02/2020	Thursday	D_chowk	2100	A.K. Fazl-ul-Haq Rd and Jinnah Ave	240	no	no	bar_bq_tonight	04:24:21	Cloudy	smooth
13/02/2020	Thursday	childrens_park	1000	Nazim-ud-din Rd	120	no	no	bahria_foundation_school	04:25:40	Cloudy	highly congested
13/02/2020	Thursday	pak_turk_maarif_international_school	1000	Nazim-ud-din Rd	120	no	no	childrens_park	04:25:46	Cloudy	highly congested
13/02/2020	Thursday	jamia_masjid	1400	Nazim-ud-din Rd	120	no	no	pak_turk_maarif_international_school	04:25:54	Cloudy	smooth
13/02/2020	Thursday	missile_chowk	1200	Nazim-ud-din Rd	120	no	no	jamia_masjid	04:26:02	Cloudy	smooth
13/02/2020	Thursday	capital_gymkhana	1100	Jinnah Avenue	60	no	no	missile_chowk	04:26:11	Cloudy	smooth
13/02/2020	Thursday	9th_avenue	1000	Jinnah Avenue	60	no	no	capital_gymkhana	04:26:20	Cloudy	smooth
13/02/2020	Thursday	centaurus	1300	Jinnah Avenue	120	no	no	9th_avenue	04:26:28	Cloudy	highly congested
13/02/2020	Thursday	crown_plaza	1000	Jinnah Avenue and Faisal Avenue Flyover	60	no	no	centaurus	04:26:37	Cloudy	smooth
13/02/2020	Thursday	roshan_plaza	2700	Jinnah Ave	180	no	no	crown_plaza	04:26:44	Cloudy	smooth
13/02/2020	Thursday	salt_and_pepper	3900	Jinnah Ave	240	no	no	roshan_plaza	04:26:53	Cloudy	smooth
13/02/2020	Thursday	bar_bq_tonight	1600	Jinnah Ave	120	no	no	salt_and_pepper	04:27:00	Cloudy	smooth
13/02/2020	Thursday	D_chowk	2100	A.K. Fazl-ul-Haq Rd and Jinnah Ave	240	no	no	bar_bq_tonight	04:27:07	Cloudy	smooth
13/02/2020	Thursday	childrens_park	1000	Nazim-ud-din Rd	120	no	no	bahria_foundation_school	04:28:34	Cloudy	highly congested
13/02/2020	Thursday	pak_turk_maarif_international_school	1000	Nazim-ud-din Rd	120	no	no	childrens_park	04:28:44	Cloudy	highly congested
13/02/2020	Thursday	jamia_masjid	1400	Nazim-ud-din Rd	120	no	no	pak_turk_maarif_international_school	04:28:52	Cloudy	smooth
13/02/2020	Thursday	missile_chowk	1200	Nazim-ud-din Rd	120	no	no	jamia_masjid	04:29:00	Cloudy	smooth
13/02/2020	Thursday	capital_gymkhana	1100	Jinnah Avenue	60	no	no	missile_chowk	04:29:09	Cloudy	smooth
13/02/2020	Thursday	9th_avenue	1000	Jinnah Avenue	60	no	no	capital_gymkhana	04:29:17	Cloudy	smooth
13/02/2020	Thursday	centaurus	1300	Jinnah Avenue	120	no	no	9th_avenue	04:29:25	Cloudy	highly congested
13/02/2020	Thursday	crown_plaza	1000	Jinnah Avenue and Faisal Avenue Flyover	60	no	no	centaurus	04:29:32	Cloudy	smooth
13/02/2020	Thursday	roshan_plaza	2700	Jinnah Ave	180	no	no	crown_plaza	04:29:40	Cloudy	smooth
13/02/2020	Thursday	salt_and_pepper	3900	Jinnah Ave	240	no	no	roshan_plaza	04:29:47	Cloudy	smooth
13/02/2020	Thursday	bar_bq_tonight	1600	Jinnah Ave	120	no	no	salt_and_pepper	04:29:55	Cloudy	smooth
13/02/2020	Thursday	D_chowk	2100	A.K. Fazl-ul-Haq Rd and Jinnah Ave	240	no	no	bar_bq_tonight	04:30:02	Cloudy	smooth
13/02/2020	Thursday	childrens_park	1000	Nazim-ud-din Rd	120	no	no	bahria_foundation_school	04:31:19	Cloudy	highly congested
13/02/2020	Thursday	pak_turk_maarif_international_school	1000	Nazim-ud-din Rd	120	no	no	childrens_park	04:31:26	Cloudy	highly congested
13/02/2020	Thursday	jamia_masjid	1400	Nazim-ud-din Rd	120	no	no	pak_turk_maarif_international_school	04:31:35	Cloudy	smooth
13/02/2020	Thursday	missile_chowk	1200	Nazim-ud-din Rd	120	no	no	jamia_masjid	04:31:43	Cloudy	smooth
13/02/2020	Thursday	capital_gymkhana	1100	Jinnah Avenue	60	no	no	missile_chowk	04:31:52	Cloudy	smooth
13/02/2020	Thursday	9th_avenue	1000	Jinnah Avenue	60	no	no	capital_gymkhana	04:32:00	Cloudy	smooth
13/02/2020	Thursday	centaurus	1300	Jinnah Avenue	120	no	no	9th_avenue	04:32:08	Cloudy	highly congested
13/02/2020	Thursday	crown_plaza	1000	Jinnah Avenue and Faisal Avenue Flyover	60	no	no	centaurus	04:32:16	Cloudy	smooth
13/02/2020	Thursday	roshan_plaza	2700	Jinnah Ave	180	no	no	crown_plaza	04:32:24	Cloudy	smooth
13/02/2020	Thursday	salt_and_pepper	3900	Jinnah Ave	240	no	no	roshan_plaza	04:32:34	Cloudy	smooth
13/02/2020	Thursday	bar_bq_tonight	1600	Jinnah Ave	120	no	no	salt_and_pepper	04:32:41	Cloudy	smooth
13/02/2020	Thursday	D_chowk	2100	A.K. Fazl-ul-Haq Rd and Jinnah Ave	240	no	no	bar_bq_tonight	04:32:49	Cloudy	smooth
13/02/2020	Thursday	childrens_park	1000	Nazim-ud-din Rd	120	no	no	bahria_foundation_school	04:34:09	Cloudy	highly congested
13/02/2020	Thursday	pak_turk_maarif_international_school	1000	Nazim-ud-din Rd	120	no	no	childrens_park	04:34:18	Cloudy	highly congested
13/02/2020	Thursday	jamia_masjid	1400	Nazim-ud-din Rd	120	no	no	pak_turk_maarif_international_school	04:34:25	Cloudy	smooth
13/02/2020	Thursday	missile_chowk	1200	Nazim-ud-din Rd	120	no	no	jamia_masjid	04:34:34	Cloudy	smooth
13/02/2020	Thursday	capital_gymkhana	1100	Jinnah Avenue	60	no	no	missile_chowk	04:34:42	Cloudy	smooth
13/02/2020	Thursday	9th_avenue	1000	Jinnah Avenue	60	no	no	capital_gymkhana	04:34:51	Cloudy	smooth
13/02/2020	Thursday	centaurus	1300	Jinnah Avenue	120	no	no	9th_avenue	04:34:59	Cloudy	highly congested
13/02/2020	Thursday	crown_plaza	1000	Jinnah Avenue and Faisal Avenue Flyover	60	no	no	centaurus	04:35:06	Cloudy	smooth
13/02/2020	Thursday	roshan_plaza	2700	Jinnah Ave	180	no	no	crown_plaza	04:35:14	Cloudy	smooth
13/02/2020	Thursday	salt_and_pepper	3900	Jinnah Ave	240	no	no	roshan_plaza	04:35:22	Cloudy	smooth
13/02/2020	Thursday	bar_bq_tonight	1600	Jinnah Ave	120	no	no	salt_and_pepper	04:35:29	Cloudy	smooth
13/02/2020	Thursday	D_chowk	2100	A.K. Fazl-ul-Haq Rd and Jinnah Ave	240	no	no	bar_bq_tonight	04:35:36	Cloudy	smooth
13/02/2020	Thursday	childrens_park	1000	Nazim-ud-din Rd	120	no	no	bahria_foundation_school	04:36:56	Cloudy	highly congested
13/02/2020	Thursday	pak_turk_maarif_international_school	1000	Nazim-ud-din Rd	120	no	no	childrens_park	04:37:05	Cloudy	highly congested
13/02/2020	Thursday	jamia_masjid	1400	Nazim-ud-din Rd	120	no	no	pak_turk_maarif_international_school	04:37:14	Cloudy	smooth
13/02/2020	Thursday	missile_chowk	1200	Nazim-ud-din Rd	120	no	no	jamia_masjid	04:37:21	Cloudy	smooth
13/02/2020	Thursday	capital_gymkhana	1100	Jinnah Avenue	60	no	no	missile_chowk	04:37:29	Cloudy	smooth
13/02/2020	Thursday	9th_avenue	1000	Jinnah Avenue	60	no	no	capital_gymkhana	04:37:39	Cloudy	smooth
13/02/2020	Thursday	centaurus	1300	Jinnah Avenue	120	no	no	9th_avenue	04:37:46	Cloudy	highly congested
13/02/2020	Thursday	crown_plaza	1000	Jinnah Avenue and Faisal Avenue Flyover	60	no	no	centaurus	04:37:53	Cloudy	smooth
13/02/2020	Thursday	roshan_plaza	2700	Jinnah Ave	180	no	no	crown_plaza	04:38:02	Cloudy	smooth
13/02/2020	Thursday	salt_and_pepper	3900	Jinnah Ave	240	no	no	roshan_plaza	04:38:09	Cloudy	smooth
13/02/2020	Thursday	bar_bq_tonight	1900	Nazim-ud-din Rd and Jinnah Ave	300	no	no	salt_and_pepper	04:38:16	Cloudy	highly congested
13/02/2020	Thursday	D_chowk	2100	A.K. Fazl-ul-Haq Rd and Jinnah Ave	240	no	no	bar_bq_tonight	04:38:23	Cloudy	smooth
13/02/2020	Thursday	childrens_park	1000	Nazim-ud-din Rd	120	no	no	bahria_foundation_school	04:39:46	Cloudy	highly congested
13/02/2020	Thursday	pak_turk_maarif_international_school	1000	Nazim-ud-din Rd	120	no	no	childrens_park	04:39:53	Cloudy	highly congested
13/02/2020	Thursday	jamia_masjid	1400	Nazim-ud-din Rd	120	no	no	pak_turk_maarif_international_school	04:40:02	Cloudy	smooth
13/02/2020	Thursday	missile_chowk	1200	Nazim-ud-din Rd	120	no	no	jamia_masjid	04:40:11	Cloudy	smooth
13/02/2020	Thursday	capital_gymkhana	1100	Jinnah Avenue	60	no	no	missile_chowk	04:40:19	Cloudy	smooth
13/02/2020	Thursday	9th_avenue	1000	Jinnah Avenue	60	no	no	capital_gymkhana	04:40:25	Cloudy	smooth
13/02/2020	Thursday	centaurus	1300	Jinnah Avenue	120	no	no	9th_avenue	04:40:34	Cloudy	highly congested
13/02/2020	Thursday	crown_plaza	1000	Jinnah Avenue and Faisal Avenue Flyover	60	no	no	centaurus	04:40:41	Cloudy	smooth
13/02/2020	Thursday	roshan_plaza	2700	Jinnah Ave	180	no	no	crown_plaza	04:40:47	Cloudy	smooth
13/02/2020	Thursday	salt_and_pepper	3900	Jinnah Ave	240	no	no	roshan_plaza	04:40:55	Cloudy	smooth
13/02/2020	Thursday	bar_bq_tonight	1900	Nazim-ud-din Rd and Jinnah Ave	300	no	no	salt_and_pepper	04:41:03	Cloudy	highly congested
13/02/2020	Thursday	D_chowk	2100	A.K. Fazl-ul-Haq Rd and Jinnah Ave	240	no	no	bar_bq_tonight	04:41:10	Cloudy	smooth
13/02/2020	Thursday	childrens_park	1000	Nazim-ud-din Rd	120	no	no	bahria_foundation_school	04:42:38	Cloudy	highly congested
13/02/2020	Thursday	pak_turk_maarif_international_school	1000	Nazim-ud-din Rd	120	no	no	childrens_park	04:42:47	Cloudy	highly congested
13/02/2020	Thursday	jamia_masjid	1400	Nazim-ud-din Rd	120	no	no	pak_turk_maarif_international_school	04:42:57	Cloudy	smooth
13/02/2020	Thursday	missile_chowk	1200	Nazim-ud-din Rd	120	no	no	jamia_masjid	04:43:04	Cloudy	smooth
13/02/2020	Thursday	capital_gymkhana	1100	Jinnah Avenue	60	no	no	missile_chowk	04:43:13	Cloudy	smooth
13/02/2020	Thursday	9th_avenue	1000	Jinnah Avenue	60	no	no	capital_gymkhana	04:43:21	Cloudy	smooth
13/02/2020	Thursday	centaurus	1300	Jinnah Avenue	120	no	no	9th_avenue	04:43:28	Cloudy	highly congested
13/02/2020	Thursday	crown_plaza	1000	Jinnah Avenue and Faisal Avenue Flyover	60	no	no	centaurus	04:43:36	Cloudy	smooth
13/02/2020	Thursday	roshan_plaza	2700	Jinnah Ave	180	no	no	crown_plaza	04:43:46	Cloudy	smooth
13/02/2020	Thursday	salt_and_pepper	3900	Jinnah Ave	240	no	no	roshan_plaza	04:43:54	Cloudy	smooth
13/02/2020	Thursday	bar_bq_tonight	1900	Nazim-ud-din Rd and Jinnah Ave	240	no	no	salt_and_pepper	04:44:01	Cloudy	highly congested
13/02/2020	Thursday	D_chowk	2100	A.K. Fazl-ul-Haq Rd and Jinnah Ave	240	no	no	bar_bq_tonight	04:44:07	Cloudy	smooth
13/02/2020	Thursday	childrens_park	1000	Nazim-ud-din Rd	120	no	no	bahria_foundation_school	04:45:25	Cloudy	highly congested
13/02/2020	Thursday	pak_turk_maarif_international_school	1000	Nazim-ud-din Rd	120	no	no	childrens_park	04:45:32	Cloudy	highly congested
13/02/2020	Thursday	jamia_masjid	1400	Nazim-ud-din Rd	120	no	no	pak_turk_maarif_international_school	04:45:40	Cloudy	smooth
13/02/2020	Thursday	missile_chowk	1200	Nazim-ud-din Rd	120	no	no	jamia_masjid	04:45:48	Cloudy	smooth
13/02/2020	Thursday	capital_gymkhana	1100	Jinnah Avenue	60	no	no	missile_chowk	04:45:57	Cloudy	smooth
13/02/2020	Thursday	9th_avenue	1000	Jinnah Avenue	60	no	no	capital_gymkhana	04:46:05	Cloudy	smooth
13/02/2020	Thursday	centaurus	1300	Jinnah Avenue	120	no	no	9th_avenue	04:46:13	Cloudy	highly congested
13/02/2020	Thursday	crown_plaza	1000	Jinnah Avenue and Faisal Avenue Flyover	60	no	no	centaurus	04:46:21	Cloudy	smooth
13/02/2020	Thursday	roshan_plaza	2700	Jinnah Ave	180	no	no	crown_plaza	04:46:28	Cloudy	smooth
13/02/2020	Thursday	salt_and_pepper	3900	Jinnah Ave	240	no	no	roshan_plaza	04:46:36	Cloudy	smooth
13/02/2020	Thursday	bar_bq_tonight	1900	Nazim-ud-din Rd and Jinnah Ave	240	no	no	salt_and_pepper	04:46:43	Cloudy	highly congested
13/02/2020	Thursday	D_chowk	2100	A.K. Fazl-ul-Haq Rd and Jinnah Ave	240	no	no	bar_bq_tonight	04:46:51	Cloudy	smooth
13/02/2020	Thursday	childrens_park	1000	Nazim-ud-din Rd	120	no	no	bahria_foundation_school	04:48:14	Cloudy	highly congested
13/02/2020	Thursday	pak_turk_maarif_international_school	1000	Nazim-ud-din Rd	120	no	no	childrens_park	04:48:22	Cloudy	highly congested
13/02/2020	Thursday	jamia_masjid	1400	Nazim-ud-din Rd	120	no	no	pak_turk_maarif_international_school	04:48:30	Cloudy	smooth
13/02/2020	Thursday	missile_chowk	1200	Nazim-ud-din Rd	120	no	no	jamia_masjid	04:48:38	Cloudy	smooth
13/02/2020	Thursday	capital_gymkhana	1100	Jinnah Avenue	60	no	no	missile_chowk	04:48:46	Cloudy	smooth
13/02/2020	Thursday	9th_avenue	1000	Jinnah Avenue	60	no	no	capital_gymkhana	04:48:54	Cloudy	smooth
13/02/2020	Thursday	centaurus	1300	Jinnah Avenue	120	no	no	9th_avenue	04:49:02	Cloudy	highly congested
13/02/2020	Thursday	crown_plaza	1000	Jinnah Avenue and Faisal Avenue Flyover	60	no	no	centaurus	04:49:10	Cloudy	smooth
13/02/2020	Thursday	roshan_plaza	2700	Jinnah Ave	180	no	no	crown_plaza	04:49:18	Cloudy	smooth
13/02/2020	Thursday	salt_and_pepper	3900	Jinnah Ave	240	no	no	roshan_plaza	04:49:25	Cloudy	smooth
13/02/2020	Thursday	bar_bq_tonight	1900	Nazim-ud-din Rd and Jinnah Ave	240	no	no	salt_and_pepper	04:49:32	Cloudy	highly congested
13/02/2020	Thursday	D_chowk	2100	A.K. Fazl-ul-Haq Rd and Jinnah Ave	240	no	no	bar_bq_tonight	04:49:39	Cloudy	smooth
13/02/2020	Thursday	childrens_park	1000	Nazim-ud-din Rd	120	no	no	bahria_foundation_school	04:51:01	Cloudy	highly congested
13/02/2020	Thursday	pak_turk_maarif_international_school	1000	Nazim-ud-din Rd	120	no	no	childrens_park	04:51:10	Cloudy	highly congested
13/02/2020	Thursday	jamia_masjid	1400	Nazim-ud-din Rd	120	no	no	pak_turk_maarif_international_school	04:51:19	Cloudy	smooth
13/02/2020	Thursday	missile_chowk	1200	Nazim-ud-din Rd	120	no	no	jamia_masjid	04:51:27	Cloudy	smooth
13/02/2020	Thursday	capital_gymkhana	1100	Jinnah Avenue	60	no	no	missile_chowk	04:51:36	Cloudy	smooth
13/02/2020	Thursday	9th_avenue	1000	Jinnah Avenue	60	no	no	capital_gymkhana	04:51:45	Cloudy	smooth
13/02/2020	Thursday	centaurus	1300	Jinnah Avenue	120	no	no	9th_avenue	04:51:52	Cloudy	highly congested
13/02/2020	Thursday	crown_plaza	1000	Jinnah Avenue and Faisal Avenue Flyover	60	no	no	centaurus	04:52:00	Cloudy	smooth
13/02/2020	Thursday	roshan_plaza	2700	Jinnah Ave	180	no	no	crown_plaza	04:52:07	Cloudy	smooth
13/02/2020	Thursday	salt_and_pepper	3900	Jinnah Ave	240	no	no	roshan_plaza	04:52:15	Cloudy	smooth
13/02/2020	Thursday	bar_bq_tonight	1900	Nazim-ud-din Rd and Jinnah Ave	240	no	no	salt_and_pepper	04:52:22	Cloudy	highly congested
13/02/2020	Thursday	D_chowk	2100	A.K. Fazl-ul-Haq Rd and Jinnah Ave	240	no	no	bar_bq_tonight	04:52:29	Cloudy	smooth
13/02/2020	Thursday	childrens_park	1000	Nazim-ud-din Rd	120	no	no	bahria_foundation_school	04:53:47	Cloudy	highly congested
13/02/2020	Thursday	pak_turk_maarif_international_school	1000	Nazim-ud-din Rd	120	no	no	childrens_park	04:53:56	Cloudy	highly congested
13/02/2020	Thursday	jamia_masjid	1400	Nazim-ud-din Rd	120	no	no	pak_turk_maarif_international_school	04:54:04	Cloudy	smooth
13/02/2020	Thursday	missile_chowk	1200	Nazim-ud-din Rd	120	no	no	jamia_masjid	04:54:11	Cloudy	smooth
13/02/2020	Thursday	capital_gymkhana	1100	Jinnah Avenue	60	no	no	missile_chowk	04:54:20	Cloudy	smooth
13/02/2020	Thursday	9th_avenue	1000	Jinnah Avenue	60	no	no	capital_gymkhana	04:54:29	Cloudy	smooth
13/02/2020	Thursday	centaurus	1300	Jinnah Avenue	120	no	no	9th_avenue	04:54:37	Cloudy	highly congested
13/02/2020	Thursday	crown_plaza	1000	Jinnah Avenue and Faisal Avenue Flyover	60	no	no	centaurus	04:54:46	Cloudy	smooth
13/02/2020	Thursday	roshan_plaza	2700	Jinnah Ave	180	no	no	crown_plaza	04:54:55	Cloudy	smooth
13/02/2020	Thursday	salt_and_pepper	3900	Jinnah Ave	240	no	no	roshan_plaza	04:55:03	Cloudy	smooth
13/02/2020	Thursday	bar_bq_tonight	1900	Nazim-ud-din Rd and Jinnah Ave	240	no	no	salt_and_pepper	04:55:11	Cloudy	highly congested
13/02/2020	Thursday	D_chowk	2100	A.K. Fazl-ul-Haq Rd and Jinnah Ave	240	no	no	bar_bq_tonight	04:55:18	Cloudy	smooth
13/02/2020	Thursday	childrens_park	1000	Nazim-ud-din Rd	120	no	no	bahria_foundation_school	04:56:39	Cloudy	highly congested
13/02/2020	Thursday	pak_turk_maarif_international_school	1000	Nazim-ud-din Rd	120	no	no	childrens_park	04:56:49	Cloudy	highly congested
13/02/2020	Thursday	jamia_masjid	1400	Nazim-ud-din Rd	120	no	no	pak_turk_maarif_international_school	04:56:57	Cloudy	smooth
13/02/2020	Thursday	missile_chowk	1200	Nazim-ud-din Rd	120	no	no	jamia_masjid	04:57:05	Cloudy	smooth
13/02/2020	Thursday	capital_gymkhana	1100	Jinnah Avenue	60	no	no	missile_chowk	04:57:13	Cloudy	smooth
13/02/2020	Thursday	9th_avenue	1000	Jinnah Avenue	60	no	no	capital_gymkhana	04:57:21	Cloudy	smooth
13/02/2020	Thursday	centaurus	1300	Jinnah Avenue	120	no	no	9th_avenue	04:57:28	Cloudy	highly congested
13/02/2020	Thursday	crown_plaza	1000	Jinnah Avenue and Faisal Avenue Flyover	60	no	no	centaurus	04:57:36	Cloudy	smooth
13/02/2020	Thursday	roshan_plaza	2700	Jinnah Ave	180	no	no	crown_plaza	04:57:45	Cloudy	smooth
13/02/2020	Thursday	salt_and_pepper	3900	Jinnah Ave	240	no	no	roshan_plaza	04:57:53	Cloudy	smooth
13/02/2020	Thursday	bar_bq_tonight	1600	Jinnah Ave	180	no	no	salt_and_pepper	04:58:00	Cloudy	congested
13/02/2020	Thursday	D_chowk	2100	A.K. Fazl-ul-Haq Rd and Jinnah Ave	240	no	no	bar_bq_tonight	04:58:06	Cloudy	smooth
13/02/2020	Thursday	childrens_park	1000	Nazim-ud-din Rd	120	no	no	bahria_foundation_school	04:59:29	Cloudy	highly congested
13/02/2020	Thursday	pak_turk_maarif_international_school	1000	Nazim-ud-din Rd	120	no	no	childrens_park	04:59:39	Cloudy	highly congested
13/02/2020	Thursday	jamia_masjid	1400	Nazim-ud-din Rd	120	no	no	pak_turk_maarif_international_school	04:59:47	Cloudy	smooth
13/02/2020	Thursday	missile_chowk	1200	Nazim-ud-din Rd	120	no	no	jamia_masjid	04:59:56	Cloudy	smooth
13/02/2020	Thursday	capital_gymkhana	1100	Jinnah Avenue	60	no	no	missile_chowk	05:00:04	Cloudy	smooth
13/02/2020	Thursday	9th_avenue	1000	Jinnah Avenue	60	no	no	capital_gymkhana	05:00:11	Cloudy	smooth
13/02/2020	Thursday	centaurus	1300	Jinnah Avenue	120	no	no	9th_avenue	05:00:20	Cloudy	highly congested
13/02/2020	Thursday	crown_plaza	1000	Jinnah Avenue and Faisal Avenue Flyover	60	no	no	centaurus	05:00:27	Cloudy	smooth
13/02/2020	Thursday	roshan_plaza	2700	Jinnah Ave	180	no	no	crown_plaza	05:00:34	Cloudy	smooth
13/02/2020	Thursday	salt_and_pepper	3900	Jinnah Ave	240	no	no	roshan_plaza	05:00:42	Cloudy	smooth
13/02/2020	Thursday	bar_bq_tonight	1600	Jinnah Ave	180	no	no	salt_and_pepper	05:00:49	Cloudy	congested
13/02/2020	Thursday	D_chowk	2100	A.K. Fazl-ul-Haq Rd and Jinnah Ave	240	no	no	bar_bq_tonight	05:00:57	Cloudy	smooth
13/02/2020	Thursday	childrens_park	1000	Nazim-ud-din Rd	120	no	no	bahria_foundation_school	05:02:15	Cloudy	highly congested
13/02/2020	Thursday	pak_turk_maarif_international_school	1000	Nazim-ud-din Rd	120	no	no	childrens_park	05:02:25	Cloudy	highly congested
13/02/2020	Thursday	jamia_masjid	1400	Nazim-ud-din Rd	120	no	no	pak_turk_maarif_international_school	05:02:34	Cloudy	smooth
13/02/2020	Thursday	missile_chowk	1200	Nazim-ud-din Rd	120	no	no	jamia_masjid	05:02:41	Cloudy	smooth
13/02/2020	Thursday	capital_gymkhana	1100	Jinnah Avenue	60	no	no	missile_chowk	05:02:49	Cloudy	smooth
13/02/2020	Thursday	9th_avenue	1000	Jinnah Avenue	60	no	no	capital_gymkhana	05:02:57	Cloudy	smooth
13/02/2020	Thursday	centaurus	1300	Jinnah Avenue	120	no	no	9th_avenue	05:03:06	Cloudy	highly congested
13/02/2020	Thursday	crown_plaza	1000	Jinnah Avenue and Faisal Avenue Flyover	60	no	no	centaurus	05:03:13	Cloudy	smooth
13/02/2020	Thursday	roshan_plaza	2700	Jinnah Ave	180	no	no	crown_plaza	05:03:20	Cloudy	smooth
13/02/2020	Thursday	salt_and_pepper	3900	Jinnah Ave	240	no	no	roshan_plaza	05:03:28	Cloudy	smooth
13/02/2020	Thursday	bar_bq_tonight	1600	Jinnah Ave	180	no	no	salt_and_pepper	05:03:36	Cloudy	congested
13/02/2020	Thursday	D_chowk	2100	A.K. Fazl-ul-Haq Rd and Jinnah Ave	240	no	no	bar_bq_tonight	05:03:44	Cloudy	smooth
13/02/2020	Thursday	childrens_park	1000	Nazim-ud-din Rd	120	no	no	bahria_foundation_school	05:05:04	Cloudy	highly congested
13/02/2020	Thursday	pak_turk_maarif_international_school	1000	Nazim-ud-din Rd	120	no	no	childrens_park	05:05:13	Cloudy	highly congested
13/02/2020	Thursday	jamia_masjid	1400	Nazim-ud-din Rd	120	no	no	pak_turk_maarif_international_school	05:05:22	Cloudy	smooth
13/02/2020	Thursday	missile_chowk	1200	Nazim-ud-din Rd	120	no	no	jamia_masjid	05:05:30	Cloudy	smooth
13/02/2020	Thursday	capital_gymkhana	1100	Jinnah Avenue	60	no	no	missile_chowk	05:05:39	Cloudy	smooth
13/02/2020	Thursday	9th_avenue	1000	Jinnah Avenue	60	no	no	capital_gymkhana	05:05:47	Cloudy	smooth
13/02/2020	Thursday	centaurus	1300	Jinnah Avenue	120	no	no	9th_avenue	05:05:55	Cloudy	highly congested
13/02/2020	Thursday	crown_plaza	1000	Jinnah Avenue and Faisal Avenue Flyover	60	no	no	centaurus	05:06:03	Cloudy	smooth
13/02/2020	Thursday	roshan_plaza	2700	Jinnah Ave	180	no	no	crown_plaza	05:06:12	Cloudy	smooth
13/02/2020	Thursday	salt_and_pepper	3900	Jinnah Ave	240	no	no	roshan_plaza	05:06:20	Cloudy	smooth
13/02/2020	Thursday	bar_bq_tonight	1600	Jinnah Ave	180	no	no	salt_and_pepper	05:06:27	Cloudy	congested
13/02/2020	Thursday	D_chowk	2100	A.K. Fazl-ul-Haq Rd and Jinnah Ave	300	no	no	bar_bq_tonight	05:06:33	Cloudy	slightly congested
13/02/2020	Thursday	childrens_park	1000	Nazim-ud-din Rd	120	no	no	bahria_foundation_school	05:07:55	Cloudy	highly congested
13/02/2020	Thursday	pak_turk_maarif_international_school	1000	Nazim-ud-din Rd	120	no	no	childrens_park	05:08:03	Cloudy	highly congested
13/02/2020	Thursday	jamia_masjid	1400	Nazim-ud-din Rd	120	no	no	pak_turk_maarif_international_school	05:08:11	Cloudy	smooth
13/02/2020	Thursday	missile_chowk	1200	Nazim-ud-din Rd	120	no	no	jamia_masjid	05:08:20	Cloudy	smooth
13/02/2020	Thursday	capital_gymkhana	1100	Jinnah Avenue	60	no	no	missile_chowk	05:08:28	Cloudy	smooth
13/02/2020	Thursday	9th_avenue	1000	Jinnah Avenue	120	no	no	capital_gymkhana	05:08:35	Cloudy	highly congested
13/02/2020	Thursday	centaurus	1300	Jinnah Avenue	120	no	no	9th_avenue	05:08:43	Cloudy	highly congested
13/02/2020	Thursday	crown_plaza	1000	Jinnah Avenue and Faisal Avenue Flyover	60	no	no	centaurus	05:08:50	Cloudy	smooth
13/02/2020	Thursday	roshan_plaza	2700	Jinnah Ave	180	no	no	crown_plaza	05:08:58	Cloudy	smooth
13/02/2020	Thursday	salt_and_pepper	3900	Jinnah Ave	240	no	no	roshan_plaza	05:09:06	Cloudy	smooth
13/02/2020	Thursday	bar_bq_tonight	1600	Jinnah Ave	180	no	no	salt_and_pepper	05:09:13	Cloudy	congested
13/02/2020	Thursday	D_chowk	2100	A.K. Fazl-ul-Haq Rd and Jinnah Ave	240	no	no	bar_bq_tonight	05:09:20	Cloudy	smooth
13/02/2020	Thursday	childrens_park	1000	Nazim-ud-din Rd	120	no	no	bahria_foundation_school	05:10:45	Cloudy	highly congested
13/02/2020	Thursday	pak_turk_maarif_international_school	1000	Nazim-ud-din Rd	120	no	no	childrens_park	05:10:55	Cloudy	highly congested
13/02/2020	Thursday	jamia_masjid	1400	Nazim-ud-din Rd	120	no	no	pak_turk_maarif_international_school	05:11:03	Cloudy	smooth
13/02/2020	Thursday	missile_chowk	1200	Nazim-ud-din Rd	120	no	no	jamia_masjid	05:11:12	Cloudy	smooth
13/02/2020	Thursday	capital_gymkhana	1100	Jinnah Avenue	60	no	no	missile_chowk	05:11:20	Cloudy	smooth
13/02/2020	Thursday	9th_avenue	1000	Jinnah Avenue	60	no	no	capital_gymkhana	05:11:27	Cloudy	smooth
13/02/2020	Thursday	centaurus	1300	Jinnah Avenue	120	no	no	9th_avenue	05:11:35	Cloudy	highly congested
13/02/2020	Thursday	crown_plaza	1000	Jinnah Avenue and Faisal Avenue Flyover	60	no	no	centaurus	05:11:43	Cloudy	smooth
13/02/2020	Thursday	roshan_plaza	2700	Jinnah Ave	180	no	no	crown_plaza	05:11:52	Cloudy	smooth
13/02/2020	Thursday	salt_and_pepper	3900	Jinnah Ave	240	no	no	roshan_plaza	05:12:01	Cloudy	smooth
13/02/2020	Thursday	bar_bq_tonight	1600	Jinnah Ave	180	no	no	salt_and_pepper	05:12:08	Cloudy	congested
13/02/2020	Thursday	D_chowk	2100	A.K. Fazl-ul-Haq Rd and Jinnah Ave	300	no	no	bar_bq_tonight	05:12:16	Cloudy	slightly congested
13/02/2020	Thursday	childrens_park	1000	Nazim-ud-din Rd	120	no	no	bahria_foundation_school	05:13:36	Cloudy	highly congested
13/02/2020	Thursday	pak_turk_maarif_international_school	1000	Nazim-ud-din Rd	120	no	no	childrens_park	05:13:45	Cloudy	highly congested
13/02/2020	Thursday	jamia_masjid	1400	Nazim-ud-din Rd	120	no	no	pak_turk_maarif_international_school	05:13:53	Cloudy	smooth
13/02/2020	Thursday	missile_chowk	1200	Nazim-ud-din Rd	120	no	no	jamia_masjid	05:14:02	Cloudy	smooth
13/02/2020	Thursday	capital_gymkhana	1100	Jinnah Avenue	60	no	no	missile_chowk	05:14:11	Cloudy	smooth
13/02/2020	Thursday	9th_avenue	1000	Jinnah Avenue	60	no	no	capital_gymkhana	05:14:18	Cloudy	smooth
13/02/2020	Thursday	centaurus	1300	Jinnah Avenue	120	no	no	9th_avenue	05:14:25	Cloudy	highly congested
13/02/2020	Thursday	crown_plaza	1000	Jinnah Avenue and Faisal Avenue Flyover	60	no	no	centaurus	05:14:33	Cloudy	smooth
13/02/2020	Thursday	roshan_plaza	2700	Jinnah Ave	180	no	no	crown_plaza	05:14:40	Cloudy	smooth
13/02/2020	Thursday	salt_and_pepper	3900	Jinnah Ave	240	no	no	roshan_plaza	05:14:47	Cloudy	smooth
13/02/2020	Thursday	bar_bq_tonight	1600	Jinnah Ave	180	no	no	salt_and_pepper	05:14:55	Cloudy	congested
13/02/2020	Thursday	D_chowk	2100	A.K. Fazl-ul-Haq Rd and Jinnah Ave	240	no	no	bar_bq_tonight	05:15:01	Cloudy	smooth
13/02/2020	Thursday	childrens_park	1000	Nazim-ud-din Rd	120	no	no	bahria_foundation_school	05:16:21	Cloudy	highly congested
13/02/2020	Thursday	pak_turk_maarif_international_school	1000	Nazim-ud-din Rd	120	no	no	childrens_park	05:16:30	Cloudy	highly congested
13/02/2020	Thursday	jamia_masjid	1400	Nazim-ud-din Rd	120	no	no	pak_turk_maarif_international_school	05:16:37	Cloudy	smooth
13/02/2020	Thursday	missile_chowk	1200	Nazim-ud-din Rd	120	no	no	jamia_masjid	05:16:45	Cloudy	smooth
13/02/2020	Thursday	capital_gymkhana	1100	Jinnah Avenue	60	no	no	missile_chowk	05:16:54	Cloudy	smooth
13/02/2020	Thursday	9th_avenue	1000	Jinnah Avenue	60	no	no	capital_gymkhana	05:17:02	Cloudy	smooth
13/02/2020	Thursday	centaurus	1300	Jinnah Avenue	120	no	no	9th_avenue	05:17:11	Cloudy	highly congested
13/02/2020	Thursday	crown_plaza	1000	Jinnah Avenue and Faisal Avenue Flyover	60	no	no	centaurus	05:17:19	Cloudy	smooth
13/02/2020	Thursday	roshan_plaza	2700	Jinnah Ave	180	no	no	crown_plaza	05:17:27	Cloudy	smooth
13/02/2020	Thursday	salt_and_pepper	3900	Jinnah Ave	240	no	no	roshan_plaza	05:17:35	Cloudy	smooth
13/02/2020	Thursday	bar_bq_tonight	1600	Jinnah Ave	180	no	no	salt_and_pepper	05:17:43	Cloudy	congested
13/02/2020	Thursday	D_chowk	2100	A.K. Fazl-ul-Haq Rd and Jinnah Ave	240	no	no	bar_bq_tonight	05:17:50	Cloudy	smooth
13/02/2020	Thursday	childrens_park	1000	Nazim-ud-din Rd	120	no	no	bahria_foundation_school	05:19:16	Cloudy	highly congested
13/02/2020	Thursday	pak_turk_maarif_international_school	1000	Nazim-ud-din Rd	120	no	no	childrens_park	05:19:26	Cloudy	highly congested
13/02/2020	Thursday	jamia_masjid	1400	Nazim-ud-din Rd	120	no	no	pak_turk_maarif_international_school	05:19:35	Cloudy	smooth
13/02/2020	Thursday	missile_chowk	1200	Nazim-ud-din Rd	120	no	no	jamia_masjid	05:19:43	Cloudy	smooth
13/02/2020	Thursday	capital_gymkhana	1100	Jinnah Avenue	60	no	no	missile_chowk	05:19:52	Cloudy	smooth
13/02/2020	Thursday	9th_avenue	1000	Jinnah Avenue	120	no	no	capital_gymkhana	05:20:01	Cloudy	highly congested
13/02/2020	Thursday	centaurus	1300	Jinnah Avenue	120	no	no	9th_avenue	05:20:10	Cloudy	highly congested
13/02/2020	Thursday	crown_plaza	1000	Jinnah Avenue and Faisal Avenue Flyover	60	no	no	centaurus	05:20:17	Cloudy	smooth
13/02/2020	Thursday	roshan_plaza	2700	Jinnah Ave	180	no	no	crown_plaza	05:20:24	Cloudy	smooth
13/02/2020	Thursday	salt_and_pepper	3900	Jinnah Ave	240	no	no	roshan_plaza	05:20:31	Cloudy	smooth
13/02/2020	Thursday	bar_bq_tonight	1600	Jinnah Ave	180	no	no	salt_and_pepper	05:20:38	Cloudy	congested
13/02/2020	Thursday	D_chowk	2100	A.K. Fazl-ul-Haq Rd and Jinnah Ave	240	no	no	bar_bq_tonight	05:20:46	Cloudy	smooth
13/02/2020	Thursday	childrens_park	1000	Nazim-ud-din Rd	120	no	no	bahria_foundation_school	05:22:01	Cloudy	highly congested
13/02/2020	Thursday	pak_turk_maarif_international_school	1000	Nazim-ud-din Rd	120	no	no	childrens_park	05:22:08	Cloudy	highly congested
13/02/2020	Thursday	jamia_masjid	1400	Nazim-ud-din Rd	120	no	no	pak_turk_maarif_international_school	05:22:17	Cloudy	smooth
13/02/2020	Thursday	missile_chowk	1200	Nazim-ud-din Rd	120	no	no	jamia_masjid	05:22:25	Cloudy	smooth
13/02/2020	Thursday	capital_gymkhana	1100	Jinnah Avenue	60	no	no	missile_chowk	05:22:34	Cloudy	smooth
13/02/2020	Thursday	9th_avenue	1000	Jinnah Avenue	60	no	no	capital_gymkhana	05:22:43	Cloudy	smooth
13/02/2020	Thursday	centaurus	1300	Jinnah Avenue	120	no	no	9th_avenue	05:22:51	Cloudy	highly congested
13/02/2020	Thursday	crown_plaza	1000	Jinnah Avenue and Faisal Avenue Flyover	60	no	no	centaurus	05:22:59	Cloudy	smooth
13/02/2020	Thursday	roshan_plaza	2700	Jinnah Ave	180	no	no	crown_plaza	05:23:06	Cloudy	smooth
13/02/2020	Thursday	salt_and_pepper	3900	Jinnah Ave	240	no	no	roshan_plaza	05:23:14	Cloudy	smooth
13/02/2020	Thursday	bar_bq_tonight	1600	Jinnah Ave	180	no	no	salt_and_pepper	05:23:22	Cloudy	congested
13/02/2020	Thursday	D_chowk	2100	A.K. Fazl-ul-Haq Rd and Jinnah Ave	240	no	no	bar_bq_tonight	05:23:29	Cloudy	smooth
13/02/2020	Thursday	childrens_park	1000	Nazim-ud-din Rd	120	no	no	bahria_foundation_school	05:24:54	Cloudy	highly congested
13/02/2020	Thursday	pak_turk_maarif_international_school	1000	Nazim-ud-din Rd	120	no	no	childrens_park	05:25:03	Cloudy	highly congested
13/02/2020	Thursday	jamia_masjid	1400	Nazim-ud-din Rd	120	no	no	pak_turk_maarif_international_school	05:25:12	Cloudy	smooth
13/02/2020	Thursday	missile_chowk	1200	Nazim-ud-din Rd	120	no	no	jamia_masjid	05:25:20	Cloudy	smooth
13/02/2020	Thursday	capital_gymkhana	1100	Jinnah Avenue	60	no	no	missile_chowk	05:25:28	Cloudy	smooth
13/02/2020	Thursday	9th_avenue	1000	Jinnah Avenue	60	no	no	capital_gymkhana	05:25:36	Cloudy	smooth
13/02/2020	Thursday	centaurus	1300	Jinnah Avenue	120	no	no	9th_avenue	05:25:45	Cloudy	highly congested
13/02/2020	Thursday	crown_plaza	1000	Jinnah Avenue and Faisal Avenue Flyover	60	no	no	centaurus	05:25:52	Cloudy	smooth
13/02/2020	Thursday	roshan_plaza	2700	Jinnah Ave	180	no	no	crown_plaza	05:26:00	Cloudy	smooth
13/02/2020	Thursday	salt_and_pepper	3900	Jinnah Ave	240	no	no	roshan_plaza	05:26:07	Cloudy	smooth
13/02/2020	Thursday	bar_bq_tonight	1600	Jinnah Ave	180	no	no	salt_and_pepper	05:26:13	Cloudy	congested
13/02/2020	Thursday	D_chowk	2100	A.K. Fazl-ul-Haq Rd and Jinnah Ave	240	no	no	bar_bq_tonight	05:26:20	Cloudy	smooth
13/02/2020	Thursday	childrens_park	1000	Nazim-ud-din Rd	120	no	no	bahria_foundation_school	05:27:41	Cloudy	highly congested
13/02/2020	Thursday	pak_turk_maarif_international_school	1000	Nazim-ud-din Rd	120	no	no	childrens_park	05:27:51	Cloudy	highly congested
13/02/2020	Thursday	jamia_masjid	1400	Nazim-ud-din Rd	120	no	no	pak_turk_maarif_international_school	05:28:01	Cloudy	smooth
13/02/2020	Thursday	missile_chowk	1200	Nazim-ud-din Rd	120	no	no	jamia_masjid	05:28:09	Cloudy	smooth
13/02/2020	Thursday	capital_gymkhana	1100	Jinnah Avenue	60	no	no	missile_chowk	05:28:17	Cloudy	smooth
13/02/2020	Thursday	9th_avenue	1000	Jinnah Avenue	60	no	no	capital_gymkhana	05:28:25	Cloudy	smooth
13/02/2020	Thursday	centaurus	1300	Jinnah Avenue	120	no	no	9th_avenue	05:28:32	Cloudy	highly congested
13/02/2020	Thursday	crown_plaza	1000	Jinnah Avenue and Faisal Avenue Flyover	60	no	no	centaurus	05:28:40	Cloudy	smooth
13/02/2020	Thursday	roshan_plaza	2700	Jinnah Ave	180	no	no	crown_plaza	05:28:47	Cloudy	smooth
13/02/2020	Thursday	salt_and_pepper	3900	Jinnah Ave	240	no	no	roshan_plaza	05:28:55	Cloudy	smooth
13/02/2020	Thursday	bar_bq_tonight	1600	Jinnah Ave	120	no	no	salt_and_pepper	05:29:03	Cloudy	smooth
13/02/2020	Thursday	D_chowk	2100	A.K. Fazl-ul-Haq Rd and Jinnah Ave	240	no	no	bar_bq_tonight	05:29:10	Cloudy	smooth
13/02/2020	Thursday	childrens_park	1000	Nazim-ud-din Rd	120	no	no	bahria_foundation_school	05:30:31	Mostly Cloudy	highly congested
13/02/2020	Thursday	pak_turk_maarif_international_school	1000	Nazim-ud-din Rd	120	no	no	childrens_park	05:30:38	Mostly Cloudy	highly congested
13/02/2020	Thursday	jamia_masjid	1400	Nazim-ud-din Rd	120	no	no	pak_turk_maarif_international_school	05:30:47	Mostly Cloudy	smooth
13/02/2020	Thursday	missile_chowk	1200	Nazim-ud-din Rd	120	no	no	jamia_masjid	05:30:56	Mostly Cloudy	smooth
13/02/2020	Thursday	capital_gymkhana	1100	Jinnah Avenue	60	no	no	missile_chowk	05:31:04	Mostly Cloudy	smooth
13/02/2020	Thursday	9th_avenue	1000	Jinnah Avenue	60	no	no	capital_gymkhana	05:31:14	Mostly Cloudy	smooth
13/02/2020	Thursday	centaurus	1300	Jinnah Avenue	120	no	no	9th_avenue	05:31:22	Mostly Cloudy	highly congested
13/02/2020	Thursday	crown_plaza	1000	Jinnah Avenue and Faisal Avenue Flyover	60	no	no	centaurus	05:31:30	Mostly Cloudy	smooth
13/02/2020	Thursday	roshan_plaza	2700	Jinnah Ave	180	no	no	crown_plaza	05:31:38	Mostly Cloudy	smooth
13/02/2020	Thursday	salt_and_pepper	3900	Jinnah Ave	240	no	no	roshan_plaza	05:31:46	Mostly Cloudy	smooth
13/02/2020	Thursday	bar_bq_tonight	1600	Jinnah Ave	120	no	no	salt_and_pepper	05:31:54	Mostly Cloudy	smooth
13/02/2020	Thursday	D_chowk	2100	A.K. Fazl-ul-Haq Rd and Jinnah Ave	240	no	no	bar_bq_tonight	05:32:01	Mostly Cloudy	smooth
13/02/2020	Thursday	childrens_park	1000	Nazim-ud-din Rd	120	no	no	bahria_foundation_school	05:33:20	Mostly Cloudy	highly congested
13/02/2020	Thursday	pak_turk_maarif_international_school	1000	Nazim-ud-din Rd	120	no	no	childrens_park	05:33:31	Mostly Cloudy	highly congested
13/02/2020	Thursday	jamia_masjid	1400	Nazim-ud-din Rd	120	no	no	pak_turk_maarif_international_school	05:33:40	Mostly Cloudy	smooth
13/02/2020	Thursday	missile_chowk	1200	Nazim-ud-din Rd	120	no	no	jamia_masjid	05:33:48	Mostly Cloudy	smooth
13/02/2020	Thursday	capital_gymkhana	1100	Jinnah Avenue	60	no	no	missile_chowk	05:33:56	Mostly Cloudy	smooth
13/02/2020	Thursday	9th_avenue	1000	Jinnah Avenue	60	no	no	capital_gymkhana	05:34:05	Mostly Cloudy	smooth
13/02/2020	Thursday	centaurus	1300	Jinnah Avenue	120	no	no	9th_avenue	05:34:14	Mostly Cloudy	highly congested
13/02/2020	Thursday	crown_plaza	1000	Jinnah Avenue and Faisal Avenue Flyover	60	no	no	centaurus	05:34:22	Mostly Cloudy	smooth
13/02/2020	Thursday	roshan_plaza	2700	Jinnah Ave	180	no	no	crown_plaza	05:34:29	Mostly Cloudy	smooth
13/02/2020	Thursday	salt_and_pepper	3900	Jinnah Ave	240	no	no	roshan_plaza	05:34:37	Mostly Cloudy	smooth
13/02/2020	Thursday	bar_bq_tonight	1600	Jinnah Ave	120	no	no	salt_and_pepper	05:34:45	Mostly Cloudy	smooth
13/02/2020	Thursday	D_chowk	2100	A.K. Fazl-ul-Haq Rd and Jinnah Ave	240	no	no	bar_bq_tonight	05:34:52	Mostly Cloudy	smooth
13/02/2020	Thursday	childrens_park	1000	Nazim-ud-din Rd	120	no	no	bahria_foundation_school	05:36:06	Mostly Cloudy	highly congested
13/02/2020	Thursday	pak_turk_maarif_international_school	1000	Nazim-ud-din Rd	120	no	no	childrens_park	05:36:15	Mostly Cloudy	highly congested
13/02/2020	Thursday	jamia_masjid	1400	Nazim-ud-din Rd	120	no	no	pak_turk_maarif_international_school	05:36:23	Mostly Cloudy	smooth
13/02/2020	Thursday	missile_chowk	1200	Nazim-ud-din Rd	120	no	no	jamia_masjid	05:36:32	Mostly Cloudy	smooth
13/02/2020	Thursday	capital_gymkhana	1100	Jinnah Avenue	60	no	no	missile_chowk	05:36:40	Mostly Cloudy	smooth
13/02/2020	Thursday	9th_avenue	1000	Jinnah Avenue	60	no	no	capital_gymkhana	05:36:48	Mostly Cloudy	smooth
13/02/2020	Thursday	centaurus	1300	Jinnah Avenue	120	no	no	9th_avenue	05:36:56	Mostly Cloudy	highly congested
13/02/2020	Thursday	crown_plaza	1000	Jinnah Avenue and Faisal Avenue Flyover	60	no	no	centaurus	05:37:04	Mostly Cloudy	smooth
13/02/2020	Thursday	roshan_plaza	2700	Jinnah Ave	180	no	no	crown_plaza	05:37:11	Mostly Cloudy	smooth
13/02/2020	Thursday	salt_and_pepper	3900	Jinnah Ave	240	no	no	roshan_plaza	05:37:19	Mostly Cloudy	smooth
13/02/2020	Thursday	bar_bq_tonight	1600	Jinnah Ave	120	no	no	salt_and_pepper	05:37:26	Mostly Cloudy	smooth
13/02/2020	Thursday	D_chowk	2100	A.K. Fazl-ul-Haq Rd and Jinnah Ave	240	no	no	bar_bq_tonight	05:37:33	Mostly Cloudy	smooth
13/02/2020	Thursday	childrens_park	1000	Nazim-ud-din Rd	120	no	no	bahria_foundation_school	05:38:53	Mostly Cloudy	highly congested
13/02/2020	Thursday	pak_turk_maarif_international_school	1000	Nazim-ud-din Rd	120	no	no	childrens_park	05:39:03	Mostly Cloudy	highly congested
13/02/2020	Thursday	jamia_masjid	1400	Nazim-ud-din Rd	120	no	no	pak_turk_maarif_international_school	05:39:12	Mostly Cloudy	smooth
13/02/2020	Thursday	missile_chowk	1200	Nazim-ud-din Rd	120	no	no	jamia_masjid	05:39:22	Mostly Cloudy	smooth
13/02/2020	Thursday	capital_gymkhana	1100	Jinnah Avenue	60	no	no	missile_chowk	05:39:30	Mostly Cloudy	smooth
13/02/2020	Thursday	9th_avenue	1000	Jinnah Avenue	60	no	no	capital_gymkhana	05:39:38	Mostly Cloudy	smooth
13/02/2020	Thursday	centaurus	1300	Jinnah Avenue	120	no	no	9th_avenue	05:39:48	Mostly Cloudy	highly congested
13/02/2020	Thursday	crown_plaza	1000	Jinnah Avenue and Faisal Avenue Flyover	60	no	no	centaurus	05:39:56	Mostly Cloudy	smooth
13/02/2020	Thursday	roshan_plaza	2700	Jinnah Ave	180	no	no	crown_plaza	05:40:02	Mostly Cloudy	smooth
13/02/2020	Thursday	salt_and_pepper	3900	Jinnah Ave	240	no	no	roshan_plaza	05:40:09	Mostly Cloudy	smooth
13/02/2020	Thursday	bar_bq_tonight	1600	Jinnah Ave	120	no	no	salt_and_pepper	05:40:16	Mostly Cloudy	smooth
13/02/2020	Thursday	D_chowk	2100	A.K. Fazl-ul-Haq Rd and Jinnah Ave	240	no	no	bar_bq_tonight	05:40:21	Mostly Cloudy	smooth
13/02/2020	Thursday	childrens_park	1000	Nazim-ud-din Rd	120	no	no	bahria_foundation_school	05:41:46	Mostly Cloudy	highly congested
13/02/2020	Thursday	pak_turk_maarif_international_school	1000	Nazim-ud-din Rd	120	no	no	childrens_park	05:41:56	Mostly Cloudy	highly congested
13/02/2020	Thursday	jamia_masjid	1400	Nazim-ud-din Rd	120	no	no	pak_turk_maarif_international_school	05:42:05	Mostly Cloudy	smooth
13/02/2020	Thursday	missile_chowk	1200	Nazim-ud-din Rd	120	no	no	jamia_masjid	05:42:13	Mostly Cloudy	smooth
13/02/2020	Thursday	capital_gymkhana	1100	Jinnah Avenue	60	no	no	missile_chowk	05:42:22	Mostly Cloudy	smooth
13/02/2020	Thursday	9th_avenue	1000	Jinnah Avenue	60	no	no	capital_gymkhana	05:42:29	Mostly Cloudy	smooth
13/02/2020	Thursday	centaurus	1300	Jinnah Avenue	120	no	no	9th_avenue	05:42:37	Mostly Cloudy	highly congested
13/02/2020	Thursday	crown_plaza	1000	Jinnah Avenue and Faisal Avenue Flyover	60	no	no	centaurus	05:42:45	Mostly Cloudy	smooth
13/02/2020	Thursday	roshan_plaza	2700	Jinnah Ave	180	no	no	crown_plaza	05:42:52	Mostly Cloudy	smooth
13/02/2020	Thursday	salt_and_pepper	3900	Jinnah Ave	240	no	no	roshan_plaza	05:42:59	Mostly Cloudy	smooth
13/02/2020	Thursday	bar_bq_tonight	1600	Jinnah Ave	120	no	no	salt_and_pepper	05:43:06	Mostly Cloudy	smooth
13/02/2020	Thursday	D_chowk	2100	A.K. Fazl-ul-Haq Rd and Jinnah Ave	240	no	no	bar_bq_tonight	05:43:13	Mostly Cloudy	smooth
13/02/2020	Thursday	childrens_park	1000	Nazim-ud-din Rd	120	no	no	bahria_foundation_school	05:44:33	Mostly Cloudy	highly congested
13/02/2020	Thursday	pak_turk_maarif_international_school	1000	Nazim-ud-din Rd	120	no	no	childrens_park	05:44:42	Mostly Cloudy	highly congested
13/02/2020	Thursday	jamia_masjid	1400	Nazim-ud-din Rd	120	no	no	pak_turk_maarif_international_school	05:44:51	Mostly Cloudy	smooth
13/02/2020	Thursday	missile_chowk	1200	Nazim-ud-din Rd	120	no	no	jamia_masjid	05:45:00	Mostly Cloudy	smooth
13/02/2020	Thursday	capital_gymkhana	1100	Jinnah Avenue	60	no	no	missile_chowk	05:45:09	Mostly Cloudy	smooth
13/02/2020	Thursday	9th_avenue	1000	Jinnah Avenue	60	no	no	capital_gymkhana	05:45:16	Mostly Cloudy	smooth
13/02/2020	Thursday	centaurus	1300	Jinnah Avenue	120	no	no	9th_avenue	05:45:23	Mostly Cloudy	highly congested
13/02/2020	Thursday	crown_plaza	1000	Jinnah Avenue and Faisal Avenue Flyover	60	no	no	centaurus	05:45:31	Mostly Cloudy	smooth
13/02/2020	Thursday	roshan_plaza	2700	Jinnah Ave	180	no	no	crown_plaza	05:45:40	Mostly Cloudy	smooth
13/02/2020	Thursday	salt_and_pepper	3900	Jinnah Ave	240	no	no	roshan_plaza	05:45:47	Mostly Cloudy	smooth
13/02/2020	Thursday	bar_bq_tonight	1600	Jinnah Ave	120	no	no	salt_and_pepper	05:45:55	Mostly Cloudy	smooth
13/02/2020	Thursday	D_chowk	2100	A.K. Fazl-ul-Haq Rd and Jinnah Ave	240	no	no	bar_bq_tonight	05:46:02	Mostly Cloudy	smooth
13/02/2020	Thursday	childrens_park	1000	Nazim-ud-din Rd	120	no	no	bahria_foundation_school	05:47:26	Sunny	highly congested
13/02/2020	Thursday	pak_turk_maarif_international_school	1000	Nazim-ud-din Rd	120	no	no	childrens_park	05:47:35	Sunny	highly congested
13/02/2020	Thursday	jamia_masjid	1400	Nazim-ud-din Rd	120	no	no	pak_turk_maarif_international_school	05:47:44	Sunny	smooth
13/02/2020	Thursday	missile_chowk	1200	Nazim-ud-din Rd	120	no	no	jamia_masjid	05:47:52	Sunny	smooth
13/02/2020	Thursday	capital_gymkhana	1100	Jinnah Avenue	60	no	no	missile_chowk	05:48:01	Sunny	smooth
13/02/2020	Thursday	9th_avenue	1000	Jinnah Avenue	60	no	no	capital_gymkhana	05:48:09	Sunny	smooth
13/02/2020	Thursday	centaurus	1300	Jinnah Avenue	120	no	no	9th_avenue	05:48:17	Sunny	highly congested
13/02/2020	Thursday	crown_plaza	1000	Jinnah Avenue and Faisal Avenue Flyover	60	no	no	centaurus	05:48:25	Sunny	smooth
13/02/2020	Thursday	roshan_plaza	2700	Jinnah Ave	180	no	no	crown_plaza	05:48:32	Sunny	smooth
13/02/2020	Thursday	salt_and_pepper	3900	Jinnah Ave	240	no	no	roshan_plaza	05:48:41	Sunny	smooth
13/02/2020	Thursday	bar_bq_tonight	1600	Jinnah Ave	120	no	no	salt_and_pepper	05:48:49	Sunny	smooth
13/02/2020	Thursday	D_chowk	2100	A.K. Fazl-ul-Haq Rd and Jinnah Ave	240	no	no	bar_bq_tonight	05:48:54	Sunny	smooth
13/02/2020	Thursday	childrens_park	1000	Nazim-ud-din Rd	120	no	no	bahria_foundation_school	05:50:13	Mostly Cloudy	highly congested
13/02/2020	Thursday	pak_turk_maarif_international_school	1000	Nazim-ud-din Rd	120	no	no	childrens_park	05:50:23	Mostly Cloudy	highly congested
13/02/2020	Thursday	jamia_masjid	1400	Nazim-ud-din Rd	120	no	no	pak_turk_maarif_international_school	05:50:32	Mostly Cloudy	smooth
13/02/2020	Thursday	missile_chowk	1200	Nazim-ud-din Rd	120	no	no	jamia_masjid	05:50:40	Mostly Cloudy	smooth
13/02/2020	Thursday	capital_gymkhana	1100	Jinnah Avenue	60	no	no	missile_chowk	05:50:48	Mostly Cloudy	smooth
13/02/2020	Thursday	9th_avenue	1000	Jinnah Avenue	60	no	no	capital_gymkhana	05:50:57	Mostly Cloudy	smooth
13/02/2020	Thursday	centaurus	1300	Jinnah Avenue	120	no	no	9th_avenue	05:51:05	Mostly Cloudy	highly congested
13/02/2020	Thursday	crown_plaza	1000	Jinnah Avenue and Faisal Avenue Flyover	60	no	no	centaurus	05:51:13	Mostly Cloudy	smooth
13/02/2020	Thursday	roshan_plaza	2700	Jinnah Ave	180	no	no	crown_plaza	05:51:20	Mostly Cloudy	smooth
13/02/2020	Thursday	salt_and_pepper	3900	Jinnah Ave	240	no	no	roshan_plaza	05:51:28	Mostly Cloudy	smooth
13/02/2020	Thursday	bar_bq_tonight	1600	Jinnah Ave	120	no	no	salt_and_pepper	05:51:35	Mostly Cloudy	smooth
13/02/2020	Thursday	D_chowk	2100	A.K. Fazl-ul-Haq Rd and Jinnah Ave	240	no	no	bar_bq_tonight	05:51:42	Mostly Cloudy	smooth
13/02/2020	Thursday	childrens_park	1000	Nazim-ud-din Rd	120	no	no	bahria_foundation_school	05:52:58	Mostly Cloudy	highly congested
13/02/2020	Thursday	pak_turk_maarif_international_school	1000	Nazim-ud-din Rd	120	no	no	childrens_park	05:53:07	Mostly Cloudy	highly congested
13/02/2020	Thursday	jamia_masjid	1400	Nazim-ud-din Rd	120	no	no	pak_turk_maarif_international_school	05:53:16	Mostly Cloudy	smooth
13/02/2020	Thursday	missile_chowk	1200	Nazim-ud-din Rd	120	no	no	jamia_masjid	05:53:23	Mostly Cloudy	smooth
13/02/2020	Thursday	capital_gymkhana	1100	Jinnah Avenue	60	no	no	missile_chowk	05:53:31	Mostly Cloudy	smooth
13/02/2020	Thursday	9th_avenue	1000	Jinnah Avenue	60	no	no	capital_gymkhana	05:53:38	Mostly Cloudy	smooth
13/02/2020	Thursday	centaurus	1300	Jinnah Avenue	120	no	no	9th_avenue	05:53:46	Mostly Cloudy	highly congested
13/02/2020	Thursday	crown_plaza	1000	Jinnah Avenue and Faisal Avenue Flyover	60	no	no	centaurus	05:53:54	Mostly Cloudy	smooth
13/02/2020	Thursday	roshan_plaza	2700	Jinnah Ave	180	no	no	crown_plaza	05:54:03	Mostly Cloudy	smooth
13/02/2020	Thursday	salt_and_pepper	3900	Jinnah Ave	240	no	no	roshan_plaza	05:54:10	Mostly Cloudy	smooth
13/02/2020	Thursday	bar_bq_tonight	1600	Jinnah Ave	120	no	no	salt_and_pepper	05:54:18	Mostly Cloudy	smooth
13/02/2020	Thursday	D_chowk	2100	A.K. Fazl-ul-Haq Rd and Jinnah Ave	240	no	no	bar_bq_tonight	05:54:26	Mostly Cloudy	smooth
13/02/2020	Thursday	childrens_park	1000	Nazim-ud-din Rd	120	no	no	bahria_foundation_school	05:55:49	Mostly Cloudy	highly congested
13/02/2020	Thursday	pak_turk_maarif_international_school	1000	Nazim-ud-din Rd	120	no	no	childrens_park	05:55:56	Mostly Cloudy	highly congested
13/02/2020	Thursday	jamia_masjid	1400	Nazim-ud-din Rd	120	no	no	pak_turk_maarif_international_school	05:56:05	Mostly Cloudy	smooth
13/02/2020	Thursday	missile_chowk	1200	Nazim-ud-din Rd	120	no	no	jamia_masjid	05:56:14	Mostly Cloudy	smooth
13/02/2020	Thursday	capital_gymkhana	1100	Jinnah Avenue	60	no	no	missile_chowk	05:56:22	Mostly Cloudy	smooth
13/02/2020	Thursday	9th_avenue	1000	Jinnah Avenue	60	no	no	capital_gymkhana	05:56:31	Mostly Cloudy	smooth
13/02/2020	Thursday	centaurus	1300	Jinnah Avenue	120	no	no	9th_avenue	05:56:39	Mostly Cloudy	highly congested
13/02/2020	Thursday	crown_plaza	1000	Jinnah Avenue and Faisal Avenue Flyover	60	no	no	centaurus	05:56:46	Mostly Cloudy	smooth
13/02/2020	Thursday	roshan_plaza	2700	Jinnah Ave	180	no	no	crown_plaza	05:56:54	Mostly Cloudy	smooth
13/02/2020	Thursday	salt_and_pepper	3900	Jinnah Ave	240	no	no	roshan_plaza	05:57:01	Mostly Cloudy	smooth
13/02/2020	Thursday	bar_bq_tonight	1600	Jinnah Ave	120	no	no	salt_and_pepper	05:57:08	Mostly Cloudy	smooth
13/02/2020	Thursday	D_chowk	2100	A.K. Fazl-ul-Haq Rd and Jinnah Ave	240	no	no	bar_bq_tonight	05:57:15	Mostly Cloudy	smooth
13/02/2020	Thursday	childrens_park	1000	Nazim-ud-din Rd	120	no	no	bahria_foundation_school	05:58:41	Mostly Cloudy	highly congested
13/02/2020	Thursday	pak_turk_maarif_international_school	1000	Nazim-ud-din Rd	120	no	no	childrens_park	05:58:51	Mostly Cloudy	highly congested
13/02/2020	Thursday	jamia_masjid	1400	Nazim-ud-din Rd	120	no	no	pak_turk_maarif_international_school	05:58:59	Mostly Cloudy	smooth
13/02/2020	Thursday	missile_chowk	1200	Nazim-ud-din Rd	120	no	no	jamia_masjid	05:59:08	Mostly Cloudy	smooth
13/02/2020	Thursday	capital_gymkhana	1100	Jinnah Avenue	60	no	no	missile_chowk	05:59:17	Mostly Cloudy	smooth
13/02/2020	Thursday	9th_avenue	1000	Jinnah Avenue	60	no	no	capital_gymkhana	05:59:26	Mostly Cloudy	smooth
13/02/2020	Thursday	centaurus	1300	Jinnah Avenue	120	no	no	9th_avenue	05:59:34	Mostly Cloudy	highly congested
13/02/2020	Thursday	crown_plaza	1000	Jinnah Avenue and Faisal Avenue Flyover	60	no	no	centaurus	05:59:41	Mostly Cloudy	smooth
13/02/2020	Thursday	roshan_plaza	2700	Jinnah Ave	180	no	no	crown_plaza	05:59:49	Mostly Cloudy	smooth
13/02/2020	Thursday	salt_and_pepper	3900	Jinnah Ave	240	no	no	roshan_plaza	05:59:57	Mostly Cloudy	smooth
13/02/2020	Thursday	bar_bq_tonight	1600	Jinnah Ave	120	no	no	salt_and_pepper	06:00:06	Mostly Cloudy	smooth
13/02/2020	Thursday	D_chowk	2100	A.K. Fazl-ul-Haq Rd and Jinnah Ave	240	no	no	bar_bq_tonight	06:00:14	Mostly Cloudy	smooth
13/02/2020	Thursday	childrens_park	1000	Nazim-ud-din Rd	120	no	no	bahria_foundation_school	06:01:39	Mostly Cloudy	highly congested
13/02/2020	Thursday	pak_turk_maarif_international_school	1000	Nazim-ud-din Rd	120	no	no	childrens_park	06:01:49	Mostly Cloudy	highly congested
13/02/2020	Thursday	jamia_masjid	1400	Nazim-ud-din Rd	120	no	no	pak_turk_maarif_international_school	06:01:58	Mostly Cloudy	smooth
13/02/2020	Thursday	missile_chowk	1200	Nazim-ud-din Rd	120	no	no	jamia_masjid	06:02:06	Mostly Cloudy	smooth
13/02/2020	Thursday	capital_gymkhana	1100	Jinnah Avenue	60	no	no	missile_chowk	06:02:14	Mostly Cloudy	smooth
13/02/2020	Thursday	9th_avenue	1000	Jinnah Avenue	60	no	no	capital_gymkhana	06:02:23	Mostly Cloudy	smooth
13/02/2020	Thursday	centaurus	1300	Jinnah Avenue	120	no	no	9th_avenue	06:02:30	Mostly Cloudy	highly congested
13/02/2020	Thursday	crown_plaza	1000	Jinnah Avenue and Faisal Avenue Flyover	60	no	no	centaurus	06:02:37	Mostly Cloudy	smooth
13/02/2020	Thursday	roshan_plaza	2700	Jinnah Ave	180	no	no	crown_plaza	06:02:44	Mostly Cloudy	smooth
13/02/2020	Thursday	salt_and_pepper	3900	Jinnah Ave	240	no	no	roshan_plaza	06:02:52	Mostly Cloudy	smooth
13/02/2020	Thursday	bar_bq_tonight	1600	Jinnah Ave	120	no	no	salt_and_pepper	06:02:59	Mostly Cloudy	smooth
13/02/2020	Thursday	D_chowk	2100	A.K. Fazl-ul-Haq Rd and Jinnah Ave	240	no	no	bar_bq_tonight	06:03:06	Mostly Cloudy	smooth
13/02/2020	Thursday	childrens_park	1000	Nazim-ud-din Rd	120	no	no	bahria_foundation_school	06:04:25	Mostly Cloudy	highly congested
13/02/2020	Thursday	pak_turk_maarif_international_school	1000	Nazim-ud-din Rd	120	no	no	childrens_park	06:04:33	Mostly Cloudy	highly congested
13/02/2020	Thursday	jamia_masjid	1400	Nazim-ud-din Rd	120	no	no	pak_turk_maarif_international_school	06:04:41	Mostly Cloudy	smooth
13/02/2020	Thursday	missile_chowk	1200	Nazim-ud-din Rd	120	no	no	jamia_masjid	06:04:50	Mostly Cloudy	smooth
13/02/2020	Thursday	capital_gymkhana	1100	Jinnah Avenue	60	no	no	missile_chowk	06:04:58	Mostly Cloudy	smooth
13/02/2020	Thursday	9th_avenue	1000	Jinnah Avenue	60	no	no	capital_gymkhana	06:05:06	Mostly Cloudy	smooth
13/02/2020	Thursday	centaurus	1300	Jinnah Avenue	120	no	no	9th_avenue	06:05:13	Mostly Cloudy	highly congested
13/02/2020	Thursday	crown_plaza	1000	Jinnah Avenue and Faisal Avenue Flyover	60	no	no	centaurus	06:05:21	Mostly Cloudy	smooth
13/02/2020	Thursday	roshan_plaza	2700	Jinnah Ave	180	no	no	crown_plaza	06:05:29	Mostly Cloudy	smooth
13/02/2020	Thursday	salt_and_pepper	3900	Jinnah Ave	240	no	no	roshan_plaza	06:05:37	Mostly Cloudy	smooth
13/02/2020	Thursday	bar_bq_tonight	1600	Jinnah Ave	120	no	no	salt_and_pepper	06:05:43	Mostly Cloudy	smooth
13/02/2020	Thursday	D_chowk	2100	A.K. Fazl-ul-Haq Rd and Jinnah Ave	240	no	no	bar_bq_tonight	06:05:50	Mostly Cloudy	smooth
13/02/2020	Thursday	childrens_park	1000	Nazim-ud-din Rd	120	no	no	bahria_foundation_school	06:07:16	Mostly Cloudy	highly congested
13/02/2020	Thursday	pak_turk_maarif_international_school	1000	Nazim-ud-din Rd	120	no	no	childrens_park	06:07:23	Mostly Cloudy	highly congested
13/02/2020	Thursday	jamia_masjid	1400	Nazim-ud-din Rd	120	no	no	pak_turk_maarif_international_school	06:07:31	Mostly Cloudy	smooth
13/02/2020	Thursday	missile_chowk	1200	Nazim-ud-din Rd	120	no	no	jamia_masjid	06:07:39	Mostly Cloudy	smooth
13/02/2020	Thursday	capital_gymkhana	1100	Jinnah Avenue	60	no	no	missile_chowk	06:07:47	Mostly Cloudy	smooth
13/02/2020	Thursday	9th_avenue	1000	Jinnah Avenue	60	no	no	capital_gymkhana	06:07:56	Mostly Cloudy	smooth
13/02/2020	Thursday	centaurus	1300	Jinnah Avenue	120	no	no	9th_avenue	06:08:05	Mostly Cloudy	highly congested
13/02/2020	Thursday	crown_plaza	1000	Jinnah Avenue and Faisal Avenue Flyover	60	no	no	centaurus	06:08:12	Mostly Cloudy	smooth
13/02/2020	Thursday	roshan_plaza	2700	Jinnah Ave	180	no	no	crown_plaza	06:08:20	Mostly Cloudy	smooth
13/02/2020	Thursday	salt_and_pepper	3900	Jinnah Ave	240	no	no	roshan_plaza	06:08:27	Mostly Cloudy	smooth
13/02/2020	Thursday	bar_bq_tonight	1600	Jinnah Ave	120	no	no	salt_and_pepper	06:08:34	Mostly Cloudy	smooth
13/02/2020	Thursday	D_chowk	2100	A.K. Fazl-ul-Haq Rd and Jinnah Ave	240	no	no	bar_bq_tonight	06:08:42	Mostly Cloudy	smooth
13/02/2020	Thursday	childrens_park	1000	Nazim-ud-din Rd	120	no	no	bahria_foundation_school	06:10:06	Mostly Cloudy	highly congested
13/02/2020	Thursday	pak_turk_maarif_international_school	1000	Nazim-ud-din Rd	120	no	no	childrens_park	06:10:14	Mostly Cloudy	highly congested
13/02/2020	Thursday	jamia_masjid	1400	Nazim-ud-din Rd	120	no	no	pak_turk_maarif_international_school	06:10:25	Mostly Cloudy	smooth
13/02/2020	Thursday	missile_chowk	1200	Nazim-ud-din Rd	120	no	no	jamia_masjid	06:10:33	Mostly Cloudy	smooth
13/02/2020	Thursday	capital_gymkhana	1100	Jinnah Avenue	60	no	no	missile_chowk	06:10:41	Mostly Cloudy	smooth
13/02/2020	Thursday	9th_avenue	1000	Jinnah Avenue	60	no	no	capital_gymkhana	06:10:47	Mostly Cloudy	smooth
13/02/2020	Thursday	centaurus	1300	Jinnah Avenue	120	no	no	9th_avenue	06:10:55	Mostly Cloudy	highly congested
13/02/2020	Thursday	crown_plaza	1000	Jinnah Avenue and Faisal Avenue Flyover	60	no	no	centaurus	06:11:03	Mostly Cloudy	smooth
13/02/2020	Thursday	roshan_plaza	2700	Jinnah Ave	180	no	no	crown_plaza	06:11:10	Mostly Cloudy	smooth
13/02/2020	Thursday	salt_and_pepper	3900	Jinnah Ave	240	no	no	roshan_plaza	06:11:18	Mostly Cloudy	smooth
13/02/2020	Thursday	bar_bq_tonight	1600	Jinnah Ave	120	no	no	salt_and_pepper	06:11:26	Mostly Cloudy	smooth
13/02/2020	Thursday	D_chowk	2100	A.K. Fazl-ul-Haq Rd and Jinnah Ave	240	no	no	bar_bq_tonight	06:11:34	Mostly Cloudy	smooth
13/02/2020	Thursday	childrens_park	1000	Nazim-ud-din Rd	120	no	no	bahria_foundation_school	06:13:00	Mostly Cloudy	highly congested
13/02/2020	Thursday	pak_turk_maarif_international_school	1000	Nazim-ud-din Rd	120	no	no	childrens_park	06:13:09	Mostly Cloudy	highly congested
13/02/2020	Thursday	jamia_masjid	1400	Nazim-ud-din Rd	120	no	no	pak_turk_maarif_international_school	06:13:17	Mostly Cloudy	smooth
13/02/2020	Thursday	missile_chowk	1200	Nazim-ud-din Rd	120	no	no	jamia_masjid	06:13:23	Mostly Cloudy	smooth
13/02/2020	Thursday	capital_gymkhana	1100	Jinnah Avenue	60	no	no	missile_chowk	06:13:32	Mostly Cloudy	smooth
13/02/2020	Thursday	9th_avenue	1000	Jinnah Avenue	60	no	no	capital_gymkhana	06:13:41	Mostly Cloudy	smooth
13/02/2020	Thursday	centaurus	1300	Jinnah Avenue	120	no	no	9th_avenue	06:13:50	Mostly Cloudy	highly congested
13/02/2020	Thursday	crown_plaza	1000	Jinnah Avenue and Faisal Avenue Flyover	60	no	no	centaurus	06:13:57	Mostly Cloudy	smooth
13/02/2020	Thursday	roshan_plaza	2700	Jinnah Ave	180	no	no	crown_plaza	06:14:06	Mostly Cloudy	smooth
13/02/2020	Thursday	salt_and_pepper	3900	Jinnah Ave	240	no	no	roshan_plaza	06:14:12	Mostly Cloudy	smooth
13/02/2020	Thursday	bar_bq_tonight	1600	Jinnah Ave	120	no	no	salt_and_pepper	06:14:19	Mostly Cloudy	smooth
13/02/2020	Thursday	D_chowk	2100	A.K. Fazl-ul-Haq Rd and Jinnah Ave	240	no	no	bar_bq_tonight	06:14:26	Mostly Cloudy	smooth
13/02/2020	Thursday	childrens_park	1000	Nazim-ud-din Rd	120	no	no	bahria_foundation_school	06:15:52	Partly Cloudy	highly congested
13/02/2020	Thursday	pak_turk_maarif_international_school	1000	Nazim-ud-din Rd	120	no	no	childrens_park	06:16:01	Partly Cloudy	highly congested
13/02/2020	Thursday	jamia_masjid	1400	Nazim-ud-din Rd	120	no	no	pak_turk_maarif_international_school	06:16:08	Partly Cloudy	smooth
13/02/2020	Thursday	missile_chowk	1200	Nazim-ud-din Rd	120	no	no	jamia_masjid	06:16:16	Partly Cloudy	smooth
13/02/2020	Thursday	capital_gymkhana	1100	Jinnah Avenue	60	no	no	missile_chowk	06:16:25	Partly Cloudy	smooth
13/02/2020	Thursday	9th_avenue	1000	Jinnah Avenue	60	no	no	capital_gymkhana	06:16:34	Partly Cloudy	smooth
13/02/2020	Thursday	centaurus	1300	Jinnah Avenue	120	no	no	9th_avenue	06:16:42	Partly Cloudy	highly congested
13/02/2020	Thursday	crown_plaza	1000	Jinnah Avenue and Faisal Avenue Flyover	60	no	no	centaurus	06:16:48	Partly Cloudy	smooth
13/02/2020	Thursday	roshan_plaza	2700	Jinnah Ave	180	no	no	crown_plaza	06:16:56	Partly Cloudy	smooth
13/02/2020	Thursday	salt_and_pepper	3900	Jinnah Ave	240	no	no	roshan_plaza	06:17:04	Partly Cloudy	smooth
13/02/2020	Thursday	bar_bq_tonight	1600	Jinnah Ave	120	no	no	salt_and_pepper	06:17:12	Partly Cloudy	smooth
13/02/2020	Thursday	D_chowk	2100	A.K. Fazl-ul-Haq Rd and Jinnah Ave	240	no	no	bar_bq_tonight	06:17:19	Partly Cloudy	smooth
13/02/2020	Thursday	childrens_park	1000	Nazim-ud-din Rd	120	no	no	bahria_foundation_school	06:18:44	Partly Cloudy	highly congested
13/02/2020	Thursday	pak_turk_maarif_international_school	1000	Nazim-ud-din Rd	120	no	no	childrens_park	06:18:54	Partly Cloudy	highly congested
13/02/2020	Thursday	jamia_masjid	1400	Nazim-ud-din Rd	120	no	no	pak_turk_maarif_international_school	06:19:01	Partly Cloudy	smooth
13/02/2020	Thursday	missile_chowk	1200	Nazim-ud-din Rd	120	no	no	jamia_masjid	06:19:09	Partly Cloudy	smooth
13/02/2020	Thursday	capital_gymkhana	1100	Jinnah Avenue	60	no	no	missile_chowk	06:19:17	Partly Cloudy	smooth
13/02/2020	Thursday	9th_avenue	1000	Jinnah Avenue	60	no	no	capital_gymkhana	06:19:25	Partly Cloudy	smooth
13/02/2020	Thursday	centaurus	1300	Jinnah Avenue	120	no	no	9th_avenue	06:19:34	Partly Cloudy	highly congested
13/02/2020	Thursday	crown_plaza	1000	Jinnah Avenue and Faisal Avenue Flyover	60	no	no	centaurus	06:19:42	Partly Cloudy	smooth
13/02/2020	Thursday	roshan_plaza	2700	Jinnah Ave	180	no	no	crown_plaza	06:19:50	Partly Cloudy	smooth
13/02/2020	Thursday	salt_and_pepper	3900	Jinnah Ave	240	no	no	roshan_plaza	06:19:59	Partly Cloudy	smooth
13/02/2020	Thursday	bar_bq_tonight	1600	Jinnah Ave	120	no	no	salt_and_pepper	06:20:06	Partly Cloudy	smooth
13/02/2020	Thursday	D_chowk	2100	A.K. Fazl-ul-Haq Rd and Jinnah Ave	240	no	no	bar_bq_tonight	06:20:14	Partly Cloudy	smooth
13/02/2020	Thursday	childrens_park	1000	Nazim-ud-din Rd	120	no	no	bahria_foundation_school	06:21:36	Partly Cloudy	highly congested
13/02/2020	Thursday	pak_turk_maarif_international_school	1000	Nazim-ud-din Rd	120	no	no	childrens_park	06:21:45	Partly Cloudy	highly congested
13/02/2020	Thursday	jamia_masjid	1400	Nazim-ud-din Rd	120	no	no	pak_turk_maarif_international_school	06:21:53	Partly Cloudy	smooth
13/02/2020	Thursday	missile_chowk	1200	Nazim-ud-din Rd	120	no	no	jamia_masjid	06:22:04	Partly Cloudy	smooth
13/02/2020	Thursday	capital_gymkhana	1100	Jinnah Avenue	60	no	no	missile_chowk	06:22:14	Partly Cloudy	smooth
13/02/2020	Thursday	9th_avenue	1000	Jinnah Avenue	60	no	no	capital_gymkhana	06:22:23	Partly Cloudy	smooth
13/02/2020	Thursday	centaurus	1300	Jinnah Avenue	120	no	no	9th_avenue	06:22:31	Partly Cloudy	highly congested
13/02/2020	Thursday	crown_plaza	1000	Jinnah Avenue and Faisal Avenue Flyover	60	no	no	centaurus	06:22:39	Partly Cloudy	smooth
13/02/2020	Thursday	roshan_plaza	2700	Jinnah Ave	180	no	no	crown_plaza	06:22:45	Partly Cloudy	smooth
13/02/2020	Thursday	salt_and_pepper	3900	Jinnah Ave	240	no	no	roshan_plaza	06:22:52	Partly Cloudy	smooth
13/02/2020	Thursday	bar_bq_tonight	1600	Jinnah Ave	120	no	no	salt_and_pepper	06:23:00	Partly Cloudy	smooth
13/02/2020	Thursday	D_chowk	2100	A.K. Fazl-ul-Haq Rd and Jinnah Ave	240	no	no	bar_bq_tonight	06:23:07	Partly Cloudy	smooth
13/02/2020	Thursday	childrens_park	1000	Nazim-ud-din Rd	120	no	no	bahria_foundation_school	06:24:27	Partly Cloudy	highly congested
13/02/2020	Thursday	pak_turk_maarif_international_school	1000	Nazim-ud-din Rd	120	no	no	childrens_park	06:24:36	Partly Cloudy	highly congested
13/02/2020	Thursday	jamia_masjid	1400	Nazim-ud-din Rd	120	no	no	pak_turk_maarif_international_school	06:24:44	Partly Cloudy	smooth
13/02/2020	Thursday	missile_chowk	1200	Nazim-ud-din Rd	120	no	no	jamia_masjid	06:24:52	Partly Cloudy	smooth
13/02/2020	Thursday	capital_gymkhana	1100	Jinnah Avenue	60	no	no	missile_chowk	06:25:01	Partly Cloudy	smooth
13/02/2020	Thursday	9th_avenue	1000	Jinnah Avenue	60	no	no	capital_gymkhana	06:25:10	Partly Cloudy	smooth
13/02/2020	Thursday	centaurus	1300	Jinnah Avenue	120	no	no	9th_avenue	06:25:16	Partly Cloudy	highly congested
13/02/2020	Thursday	crown_plaza	1000	Jinnah Avenue and Faisal Avenue Flyover	60	no	no	centaurus	06:25:24	Partly Cloudy	smooth
13/02/2020	Thursday	roshan_plaza	2700	Jinnah Ave	180	no	no	crown_plaza	06:25:32	Partly Cloudy	smooth
13/02/2020	Thursday	salt_and_pepper	3900	Jinnah Ave	240	no	no	roshan_plaza	06:25:40	Partly Cloudy	smooth
13/02/2020	Thursday	bar_bq_tonight	1600	Jinnah Ave	120	no	no	salt_and_pepper	06:25:48	Partly Cloudy	smooth
13/02/2020	Thursday	D_chowk	2100	A.K. Fazl-ul-Haq Rd and Jinnah Ave	240	no	no	bar_bq_tonight	06:25:56	Partly Cloudy	smooth
13/02/2020	Thursday	childrens_park	1000	Nazim-ud-din Rd	120	no	no	bahria_foundation_school	06:27:17	Partly Cloudy	highly congested
13/02/2020	Thursday	pak_turk_maarif_international_school	1000	Nazim-ud-din Rd	120	no	no	childrens_park	06:27:27	Partly Cloudy	highly congested
13/02/2020	Thursday	jamia_masjid	1400	Nazim-ud-din Rd	120	no	no	pak_turk_maarif_international_school	06:27:33	Partly Cloudy	smooth
13/02/2020	Thursday	missile_chowk	1200	Nazim-ud-din Rd	120	no	no	jamia_masjid	06:27:41	Partly Cloudy	smooth
13/02/2020	Thursday	capital_gymkhana	1100	Jinnah Avenue	60	no	no	missile_chowk	06:27:49	Partly Cloudy	smooth
13/02/2020	Thursday	9th_avenue	1000	Jinnah Avenue	60	no	no	capital_gymkhana	06:27:59	Partly Cloudy	smooth
13/02/2020	Thursday	centaurus	1300	Jinnah Avenue	120	no	no	9th_avenue	06:28:07	Partly Cloudy	highly congested
13/02/2020	Thursday	crown_plaza	1000	Jinnah Avenue and Faisal Avenue Flyover	60	no	no	centaurus	06:28:15	Partly Cloudy	smooth
13/02/2020	Thursday	roshan_plaza	2700	Jinnah Ave	180	no	no	crown_plaza	06:28:24	Partly Cloudy	smooth
13/02/2020	Thursday	salt_and_pepper	3900	Jinnah Ave	240	no	no	roshan_plaza	06:28:32	Partly Cloudy	smooth
13/02/2020	Thursday	bar_bq_tonight	1600	Jinnah Ave	120	no	no	salt_and_pepper	06:28:39	Partly Cloudy	smooth
13/02/2020	Thursday	D_chowk	2100	A.K. Fazl-ul-Haq Rd and Jinnah Ave	240	no	no	bar_bq_tonight	06:28:46	Partly Cloudy	smooth
13/02/2020	Thursday	childrens_park	1000	Nazim-ud-din Rd	120	no	no	bahria_foundation_school	06:30:04	Partly Cloudy	highly congested
13/02/2020	Thursday	pak_turk_maarif_international_school	1000	Nazim-ud-din Rd	120	no	no	childrens_park	06:30:12	Partly Cloudy	highly congested
13/02/2020	Thursday	jamia_masjid	1400	Nazim-ud-din Rd	120	no	no	pak_turk_maarif_international_school	06:30:20	Partly Cloudy	smooth
13/02/2020	Thursday	missile_chowk	1200	Nazim-ud-din Rd	120	no	no	jamia_masjid	06:30:29	Partly Cloudy	smooth
13/02/2020	Thursday	capital_gymkhana	1100	Jinnah Avenue	60	no	no	missile_chowk	06:30:35	Partly Cloudy	smooth
13/02/2020	Thursday	9th_avenue	1000	Jinnah Avenue	60	no	no	capital_gymkhana	06:30:44	Partly Cloudy	smooth
13/02/2020	Thursday	centaurus	1300	Jinnah Avenue	120	no	no	9th_avenue	06:30:52	Partly Cloudy	highly congested
13/02/2020	Thursday	crown_plaza	1000	Jinnah Avenue and Faisal Avenue Flyover	60	no	no	centaurus	06:31:00	Partly Cloudy	smooth
13/02/2020	Thursday	roshan_plaza	2700	Jinnah Ave	180	no	no	crown_plaza	06:31:08	Partly Cloudy	smooth
13/02/2020	Thursday	salt_and_pepper	3900	Jinnah Ave	240	no	no	roshan_plaza	06:31:15	Partly Cloudy	smooth
13/02/2020	Thursday	bar_bq_tonight	1600	Jinnah Ave	120	no	no	salt_and_pepper	06:31:23	Partly Cloudy	smooth
13/02/2020	Thursday	D_chowk	2100	A.K. Fazl-ul-Haq Rd and Jinnah Ave	240	no	no	bar_bq_tonight	06:31:30	Partly Cloudy	smooth
13/02/2020	Thursday	childrens_park	1000	Nazim-ud-din Rd	120	no	no	bahria_foundation_school	06:32:53	Partly Cloudy	highly congested
13/02/2020	Thursday	pak_turk_maarif_international_school	1000	Nazim-ud-din Rd	120	no	no	childrens_park	06:33:01	Partly Cloudy	highly congested
13/02/2020	Thursday	jamia_masjid	1400	Nazim-ud-din Rd	120	no	no	pak_turk_maarif_international_school	06:33:10	Partly Cloudy	smooth
13/02/2020	Thursday	missile_chowk	1200	Nazim-ud-din Rd	120	no	no	jamia_masjid	06:33:18	Partly Cloudy	smooth
13/02/2020	Thursday	capital_gymkhana	1100	Jinnah Avenue	60	no	no	missile_chowk	06:33:26	Partly Cloudy	smooth
13/02/2020	Thursday	9th_avenue	1000	Jinnah Avenue	60	no	no	capital_gymkhana	06:33:35	Partly Cloudy	smooth
13/02/2020	Thursday	centaurus	1300	Jinnah Avenue	120	no	no	9th_avenue	06:33:43	Partly Cloudy	highly congested
13/02/2020	Thursday	crown_plaza	1000	Jinnah Avenue and Faisal Avenue Flyover	60	no	no	centaurus	06:33:51	Partly Cloudy	smooth
13/02/2020	Thursday	roshan_plaza	2700	Jinnah Ave	180	no	no	crown_plaza	06:33:59	Partly Cloudy	smooth
13/02/2020	Thursday	salt_and_pepper	3900	Jinnah Ave	240	no	no	roshan_plaza	06:34:07	Partly Cloudy	smooth
13/02/2020	Thursday	bar_bq_tonight	1600	Jinnah Ave	120	no	no	salt_and_pepper	06:34:14	Partly Cloudy	smooth
13/02/2020	Thursday	D_chowk	2100	A.K. Fazl-ul-Haq Rd and Jinnah Ave	240	no	no	bar_bq_tonight	06:34:22	Partly Cloudy	smooth
13/02/2020	Thursday	childrens_park	1000	Nazim-ud-din Rd	120	no	no	bahria_foundation_school	06:35:40	Partly Cloudy	highly congested
13/02/2020	Thursday	pak_turk_maarif_international_school	1000	Nazim-ud-din Rd	120	no	no	childrens_park	06:35:49	Partly Cloudy	highly congested
13/02/2020	Thursday	jamia_masjid	1400	Nazim-ud-din Rd	120	no	no	pak_turk_maarif_international_school	06:35:56	Partly Cloudy	smooth
13/02/2020	Thursday	missile_chowk	1200	Nazim-ud-din Rd	120	no	no	jamia_masjid	06:36:04	Partly Cloudy	smooth
13/02/2020	Thursday	capital_gymkhana	1100	Jinnah Avenue	60	no	no	missile_chowk	06:36:12	Partly Cloudy	smooth
13/02/2020	Thursday	9th_avenue	1000	Jinnah Avenue	60	no	no	capital_gymkhana	06:36:21	Partly Cloudy	smooth
13/02/2020	Thursday	centaurus	1300	Jinnah Avenue	120	no	no	9th_avenue	06:36:29	Partly Cloudy	highly congested
13/02/2020	Thursday	crown_plaza	1000	Jinnah Avenue and Faisal Avenue Flyover	60	no	no	centaurus	06:36:37	Partly Cloudy	smooth
13/02/2020	Thursday	roshan_plaza	2700	Jinnah Ave	180	no	no	crown_plaza	06:36:44	Partly Cloudy	smooth
13/02/2020	Thursday	salt_and_pepper	3900	Jinnah Ave	240	no	no	roshan_plaza	06:36:52	Partly Cloudy	smooth
13/02/2020	Thursday	bar_bq_tonight	1600	Jinnah Ave	120	no	no	salt_and_pepper	06:37:00	Partly Cloudy	smooth
13/02/2020	Thursday	D_chowk	2100	A.K. Fazl-ul-Haq Rd and Jinnah Ave	240	no	no	bar_bq_tonight	06:37:06	Partly Cloudy	smooth
13/02/2020	Thursday	childrens_park	1000	Nazim-ud-din Rd	120	no	no	bahria_foundation_school	06:38:23	Partly Cloudy	highly congested
13/02/2020	Thursday	pak_turk_maarif_international_school	1000	Nazim-ud-din Rd	120	no	no	childrens_park	06:38:33	Partly Cloudy	highly congested
13/02/2020	Thursday	jamia_masjid	1400	Nazim-ud-din Rd	120	no	no	pak_turk_maarif_international_school	06:38:42	Partly Cloudy	smooth
13/02/2020	Thursday	missile_chowk	1200	Nazim-ud-din Rd	120	no	no	jamia_masjid	06:38:49	Partly Cloudy	smooth
13/02/2020	Thursday	capital_gymkhana	1100	Jinnah Avenue	60	no	no	missile_chowk	06:38:55	Partly Cloudy	smooth
13/02/2020	Thursday	9th_avenue	1000	Jinnah Avenue	60	no	no	capital_gymkhana	06:39:03	Partly Cloudy	smooth
13/02/2020	Thursday	centaurus	1300	Jinnah Avenue	120	no	no	9th_avenue	06:39:11	Partly Cloudy	highly congested
13/02/2020	Thursday	crown_plaza	1000	Jinnah Avenue and Faisal Avenue Flyover	60	no	no	centaurus	06:39:19	Partly Cloudy	smooth
13/02/2020	Thursday	roshan_plaza	2700	Jinnah Ave	180	no	no	crown_plaza	06:39:27	Partly Cloudy	smooth
13/02/2020	Thursday	salt_and_pepper	3900	Jinnah Ave	300	no	no	roshan_plaza	06:39:34	Partly Cloudy	slightly congested
13/02/2020	Thursday	bar_bq_tonight	1600	Jinnah Ave	120	no	no	salt_and_pepper	06:39:42	Partly Cloudy	smooth
13/02/2020	Thursday	D_chowk	2100	A.K. Fazl-ul-Haq Rd and Jinnah Ave	240	no	no	bar_bq_tonight	06:39:49	Partly Cloudy	smooth
13/02/2020	Thursday	childrens_park	1000	Nazim-ud-din Rd	120	no	no	bahria_foundation_school	06:41:16	Partly Cloudy	highly congested
13/02/2020	Thursday	pak_turk_maarif_international_school	1000	Nazim-ud-din Rd	120	no	no	childrens_park	06:41:26	Partly Cloudy	highly congested
13/02/2020	Thursday	jamia_masjid	1400	Nazim-ud-din Rd	120	no	no	pak_turk_maarif_international_school	06:41:34	Partly Cloudy	smooth
13/02/2020	Thursday	missile_chowk	1200	Nazim-ud-din Rd	120	no	no	jamia_masjid	06:41:42	Partly Cloudy	smooth
13/02/2020	Thursday	capital_gymkhana	1100	Jinnah Avenue	60	no	no	missile_chowk	06:41:50	Partly Cloudy	smooth
13/02/2020	Thursday	9th_avenue	1000	Jinnah Avenue	60	no	no	capital_gymkhana	06:41:58	Partly Cloudy	smooth
13/02/2020	Thursday	centaurus	1300	Jinnah Avenue	120	no	no	9th_avenue	06:42:07	Partly Cloudy	highly congested
13/02/2020	Thursday	crown_plaza	1000	Jinnah Avenue and Faisal Avenue Flyover	60	no	no	centaurus	06:42:16	Partly Cloudy	smooth
13/02/2020	Thursday	roshan_plaza	2700	Jinnah Ave	180	no	no	crown_plaza	06:42:25	Partly Cloudy	smooth
13/02/2020	Thursday	salt_and_pepper	3900	Jinnah Ave	300	no	no	roshan_plaza	06:42:33	Partly Cloudy	slightly congested
13/02/2020	Thursday	bar_bq_tonight	1600	Jinnah Ave	120	no	no	salt_and_pepper	06:42:41	Partly Cloudy	smooth
13/02/2020	Thursday	D_chowk	2100	A.K. Fazl-ul-Haq Rd and Jinnah Ave	240	no	no	bar_bq_tonight	06:42:47	Partly Cloudy	smooth
13/02/2020	Thursday	childrens_park	1000	Nazim-ud-din Rd	120	no	no	bahria_foundation_school	06:44:04	Partly Cloudy	highly congested
13/02/2020	Thursday	pak_turk_maarif_international_school	1000	Nazim-ud-din Rd	120	no	no	childrens_park	06:44:15	Partly Cloudy	highly congested
13/02/2020	Thursday	jamia_masjid	1400	Nazim-ud-din Rd	120	no	no	pak_turk_maarif_international_school	06:44:24	Partly Cloudy	smooth
13/02/2020	Thursday	missile_chowk	1200	Nazim-ud-din Rd	120	no	no	jamia_masjid	06:44:32	Partly Cloudy	smooth
13/02/2020	Thursday	capital_gymkhana	1100	Jinnah Avenue	60	no	no	missile_chowk	06:44:41	Partly Cloudy	smooth
13/02/2020	Thursday	9th_avenue	1000	Jinnah Avenue	60	no	no	capital_gymkhana	06:44:49	Partly Cloudy	smooth
13/02/2020	Thursday	centaurus	1300	Jinnah Avenue	120	no	no	9th_avenue	06:44:57	Partly Cloudy	highly congested
13/02/2020	Thursday	crown_plaza	1000	Jinnah Avenue and Faisal Avenue Flyover	60	no	no	centaurus	06:45:05	Partly Cloudy	smooth
13/02/2020	Thursday	roshan_plaza	2700	Jinnah Ave	180	no	no	crown_plaza	06:45:13	Partly Cloudy	smooth
13/02/2020	Thursday	salt_and_pepper	3900	Jinnah Ave	240	no	no	roshan_plaza	06:45:21	Partly Cloudy	smooth
13/02/2020	Thursday	bar_bq_tonight	1600	Jinnah Ave	120	no	no	salt_and_pepper	06:45:29	Partly Cloudy	smooth
13/02/2020	Thursday	D_chowk	2100	A.K. Fazl-ul-Haq Rd and Jinnah Ave	240	no	no	bar_bq_tonight	06:45:35	Partly Cloudy	smooth
13/02/2020	Thursday	childrens_park	1000	Nazim-ud-din Rd	120	no	no	bahria_foundation_school	06:46:46	Partly Cloudy	highly congested
13/02/2020	Thursday	pak_turk_maarif_international_school	1000	Nazim-ud-din Rd	120	no	no	childrens_park	06:46:54	Partly Cloudy	highly congested
13/02/2020	Thursday	jamia_masjid	1400	Nazim-ud-din Rd	120	no	no	pak_turk_maarif_international_school	06:47:02	Partly Cloudy	smooth
13/02/2020	Thursday	missile_chowk	1200	Nazim-ud-din Rd	120	no	no	jamia_masjid	06:47:09	Partly Cloudy	smooth
13/02/2020	Thursday	capital_gymkhana	1100	Jinnah Avenue	60	no	no	missile_chowk	06:47:18	Partly Cloudy	smooth
13/02/2020	Thursday	9th_avenue	1000	Jinnah Avenue	60	no	no	capital_gymkhana	06:47:27	Partly Cloudy	smooth
13/02/2020	Thursday	centaurus	1300	Jinnah Avenue	120	no	no	9th_avenue	06:47:35	Partly Cloudy	highly congested
13/02/2020	Thursday	crown_plaza	1000	Jinnah Avenue and Faisal Avenue Flyover	60	no	no	centaurus	06:47:43	Partly Cloudy	smooth
13/02/2020	Thursday	roshan_plaza	2700	Jinnah Ave	180	no	no	crown_plaza	06:47:51	Partly Cloudy	smooth
13/02/2020	Thursday	salt_and_pepper	3900	Jinnah Ave	300	no	no	roshan_plaza	06:47:59	Partly Cloudy	slightly congested
13/02/2020	Thursday	bar_bq_tonight	1600	Jinnah Ave	120	no	no	salt_and_pepper	06:48:06	Partly Cloudy	smooth
13/02/2020	Thursday	D_chowk	2100	A.K. Fazl-ul-Haq Rd and Jinnah Ave	240	no	no	bar_bq_tonight	06:48:13	Partly Cloudy	smooth
13/02/2020	Thursday	childrens_park	1000	Nazim-ud-din Rd	120	no	no	bahria_foundation_school	06:49:34	Partly Cloudy	highly congested
13/02/2020	Thursday	pak_turk_maarif_international_school	1000	Nazim-ud-din Rd	120	no	no	childrens_park	06:49:41	Partly Cloudy	highly congested
13/02/2020	Thursday	jamia_masjid	1400	Nazim-ud-din Rd	120	no	no	pak_turk_maarif_international_school	06:49:49	Partly Cloudy	smooth
13/02/2020	Thursday	missile_chowk	1200	Nazim-ud-din Rd	120	no	no	jamia_masjid	06:49:58	Partly Cloudy	smooth
13/02/2020	Thursday	capital_gymkhana	1100	Jinnah Avenue	60	no	no	missile_chowk	06:50:06	Partly Cloudy	smooth
13/02/2020	Thursday	9th_avenue	1000	Jinnah Avenue	60	no	no	capital_gymkhana	06:50:15	Partly Cloudy	smooth
13/02/2020	Thursday	centaurus	1300	Jinnah Avenue	120	no	no	9th_avenue	06:50:23	Partly Cloudy	highly congested
13/02/2020	Thursday	crown_plaza	1000	Jinnah Avenue and Faisal Avenue Flyover	60	no	no	centaurus	06:50:31	Partly Cloudy	smooth
13/02/2020	Thursday	roshan_plaza	2700	Jinnah Ave	180	no	no	crown_plaza	06:50:37	Partly Cloudy	smooth
13/02/2020	Thursday	salt_and_pepper	3900	Jinnah Ave	300	no	no	roshan_plaza	06:50:45	Partly Cloudy	slightly congested
13/02/2020	Thursday	bar_bq_tonight	1600	Jinnah Ave	120	no	no	salt_and_pepper	06:50:54	Partly Cloudy	smooth
13/02/2020	Thursday	D_chowk	2100	A.K. Fazl-ul-Haq Rd and Jinnah Ave	240	no	no	bar_bq_tonight	06:51:01	Partly Cloudy	smooth
13/02/2020	Thursday	childrens_park	1000	Nazim-ud-din Rd	120	no	no	bahria_foundation_school	06:52:23	Partly Cloudy	highly congested
13/02/2020	Thursday	pak_turk_maarif_international_school	1000	Nazim-ud-din Rd	120	no	no	childrens_park	06:52:31	Partly Cloudy	highly congested
13/02/2020	Thursday	jamia_masjid	1400	Nazim-ud-din Rd	120	no	no	pak_turk_maarif_international_school	06:52:41	Partly Cloudy	smooth
13/02/2020	Thursday	missile_chowk	1200	Nazim-ud-din Rd	120	no	no	jamia_masjid	06:52:50	Partly Cloudy	smooth
13/02/2020	Thursday	capital_gymkhana	1100	Jinnah Avenue	60	no	no	missile_chowk	06:52:57	Partly Cloudy	smooth
13/02/2020	Thursday	9th_avenue	1000	Jinnah Avenue	60	no	no	capital_gymkhana	06:53:06	Partly Cloudy	smooth
13/02/2020	Thursday	centaurus	1300	Jinnah Avenue	120	no	no	9th_avenue	06:53:14	Partly Cloudy	highly congested
13/02/2020	Thursday	crown_plaza	1000	Jinnah Avenue and Faisal Avenue Flyover	60	no	no	centaurus	06:53:22	Partly Cloudy	smooth
13/02/2020	Thursday	roshan_plaza	2700	Jinnah Ave	180	no	no	crown_plaza	06:53:29	Partly Cloudy	smooth
13/02/2020	Thursday	salt_and_pepper	3900	Jinnah Ave	240	no	no	roshan_plaza	06:53:37	Partly Cloudy	smooth
13/02/2020	Thursday	bar_bq_tonight	1600	Jinnah Ave	120	no	no	salt_and_pepper	06:53:45	Partly Cloudy	smooth
13/02/2020	Thursday	D_chowk	2100	A.K. Fazl-ul-Haq Rd and Jinnah Ave	240	no	no	bar_bq_tonight	06:53:52	Partly Cloudy	smooth
13/02/2020	Thursday	childrens_park	1000	Nazim-ud-din Rd	120	no	no	bahria_foundation_school	06:55:10	Partly Cloudy	highly congested
13/02/2020	Thursday	pak_turk_maarif_international_school	1000	Nazim-ud-din Rd	120	no	no	childrens_park	06:55:20	Partly Cloudy	highly congested
13/02/2020	Thursday	jamia_masjid	1400	Nazim-ud-din Rd	120	no	no	pak_turk_maarif_international_school	06:55:28	Partly Cloudy	smooth
13/02/2020	Thursday	missile_chowk	1200	Nazim-ud-din Rd	120	no	no	jamia_masjid	06:55:36	Partly Cloudy	smooth
13/02/2020	Thursday	capital_gymkhana	1100	Jinnah Avenue	60	no	no	missile_chowk	06:55:45	Partly Cloudy	smooth
13/02/2020	Thursday	9th_avenue	1000	Jinnah Avenue	60	no	no	capital_gymkhana	06:55:53	Partly Cloudy	smooth
13/02/2020	Thursday	centaurus	1300	Jinnah Avenue	120	no	no	9th_avenue	06:56:01	Partly Cloudy	highly congested
13/02/2020	Thursday	crown_plaza	1000	Jinnah Avenue and Faisal Avenue Flyover	60	no	no	centaurus	06:56:08	Partly Cloudy	smooth
13/02/2020	Thursday	roshan_plaza	2700	Jinnah Ave	180	no	no	crown_plaza	06:56:16	Partly Cloudy	smooth
13/02/2020	Thursday	salt_and_pepper	3900	Jinnah Ave	240	no	no	roshan_plaza	06:56:23	Partly Cloudy	smooth
13/02/2020	Thursday	bar_bq_tonight	1600	Jinnah Ave	120	no	no	salt_and_pepper	06:56:31	Partly Cloudy	smooth
13/02/2020	Thursday	D_chowk	2100	A.K. Fazl-ul-Haq Rd and Jinnah Ave	240	no	no	bar_bq_tonight	06:56:36	Partly Cloudy	smooth
13/02/2020	Thursday	childrens_park	1000	Nazim-ud-din Rd	120	no	no	bahria_foundation_school	06:57:53	Partly Cloudy	highly congested
13/02/2020	Thursday	pak_turk_maarif_international_school	1000	Nazim-ud-din Rd	120	no	no	childrens_park	06:58:02	Partly Cloudy	highly congested
13/02/2020	Thursday	jamia_masjid	1400	Nazim-ud-din Rd	120	no	no	pak_turk_maarif_international_school	06:58:10	Partly Cloudy	smooth
13/02/2020	Thursday	missile_chowk	1200	Nazim-ud-din Rd	120	no	no	jamia_masjid	06:58:17	Partly Cloudy	smooth
13/02/2020	Thursday	capital_gymkhana	1100	Jinnah Avenue	60	no	no	missile_chowk	06:58:25	Partly Cloudy	smooth
13/02/2020	Thursday	9th_avenue	1000	Jinnah Avenue	60	no	no	capital_gymkhana	06:58:34	Partly Cloudy	smooth
13/02/2020	Thursday	centaurus	1300	Jinnah Avenue	120	no	no	9th_avenue	06:58:43	Partly Cloudy	highly congested
13/02/2020	Thursday	crown_plaza	1000	Jinnah Avenue and Faisal Avenue Flyover	60	no	no	centaurus	06:58:51	Partly Cloudy	smooth
13/02/2020	Thursday	roshan_plaza	2700	Jinnah Ave	180	no	no	crown_plaza	06:58:58	Partly Cloudy	smooth
13/02/2020	Thursday	salt_and_pepper	3900	Jinnah Ave	240	no	no	roshan_plaza	06:59:07	Partly Cloudy	smooth
13/02/2020	Thursday	bar_bq_tonight	1600	Jinnah Ave	120	no	no	salt_and_pepper	06:59:15	Partly Cloudy	smooth
13/02/2020	Thursday	D_chowk	2100	A.K. Fazl-ul-Haq Rd and Jinnah Ave	240	no	no	bar_bq_tonight	06:59:22	Partly Cloudy	smooth
13/02/2020	Thursday	childrens_park	1000	Nazim-ud-din Rd	120	no	no	bahria_foundation_school	07:00:43	Partly Cloudy	highly congested
13/02/2020	Thursday	pak_turk_maarif_international_school	1000	Nazim-ud-din Rd	120	no	no	childrens_park	07:00:53	Partly Cloudy	highly congested
13/02/2020	Thursday	jamia_masjid	1400	Nazim-ud-din Rd	120	no	no	pak_turk_maarif_international_school	07:01:01	Partly Cloudy	smooth
13/02/2020	Thursday	missile_chowk	1200	Nazim-ud-din Rd	120	no	no	jamia_masjid	07:01:08	Partly Cloudy	smooth
13/02/2020	Thursday	capital_gymkhana	1100	Jinnah Avenue	60	no	no	missile_chowk	07:01:15	Partly Cloudy	smooth
13/02/2020	Thursday	9th_avenue	1000	Jinnah Avenue	60	no	no	capital_gymkhana	07:01:23	Partly Cloudy	smooth
13/02/2020	Thursday	centaurus	1300	Jinnah Avenue	120	no	no	9th_avenue	07:01:31	Partly Cloudy	highly congested
13/02/2020	Thursday	crown_plaza	1000	Jinnah Avenue and Faisal Avenue Flyover	60	no	no	centaurus	07:01:39	Partly Cloudy	smooth
13/02/2020	Thursday	roshan_plaza	2700	Jinnah Ave	180	no	no	crown_plaza	07:01:47	Partly Cloudy	smooth
13/02/2020	Thursday	salt_and_pepper	3900	Jinnah Ave	240	no	no	roshan_plaza	07:01:54	Partly Cloudy	smooth
13/02/2020	Thursday	bar_bq_tonight	1600	Jinnah Ave	120	no	no	salt_and_pepper	07:02:01	Partly Cloudy	smooth
13/02/2020	Thursday	D_chowk	2100	A.K. Fazl-ul-Haq Rd and Jinnah Ave	240	no	no	bar_bq_tonight	07:02:07	Partly Cloudy	smooth
13/02/2020	Thursday	childrens_park	1000	Nazim-ud-din Rd	120	no	no	bahria_foundation_school	07:03:30	Partly Cloudy	highly congested
13/02/2020	Thursday	pak_turk_maarif_international_school	1000	Nazim-ud-din Rd	120	no	no	childrens_park	07:03:39	Partly Cloudy	highly congested
13/02/2020	Thursday	jamia_masjid	1400	Nazim-ud-din Rd	120	no	no	pak_turk_maarif_international_school	07:03:48	Partly Cloudy	smooth
13/02/2020	Thursday	missile_chowk	1200	Nazim-ud-din Rd	120	no	no	jamia_masjid	07:03:56	Partly Cloudy	smooth
13/02/2020	Thursday	capital_gymkhana	1100	Jinnah Avenue	60	no	no	missile_chowk	07:04:05	Partly Cloudy	smooth
13/02/2020	Thursday	9th_avenue	1000	Jinnah Avenue	60	no	no	capital_gymkhana	07:04:13	Partly Cloudy	smooth
13/02/2020	Thursday	centaurus	1300	Jinnah Avenue	120	no	no	9th_avenue	07:04:21	Partly Cloudy	highly congested
13/02/2020	Thursday	crown_plaza	1000	Jinnah Avenue and Faisal Avenue Flyover	60	no	no	centaurus	07:04:29	Partly Cloudy	smooth
13/02/2020	Thursday	roshan_plaza	2700	Jinnah Ave	180	no	no	crown_plaza	07:04:37	Partly Cloudy	smooth
13/02/2020	Thursday	salt_and_pepper	3900	Jinnah Ave	240	no	no	roshan_plaza	07:04:44	Partly Cloudy	smooth
13/02/2020	Thursday	bar_bq_tonight	1600	Jinnah Ave	120	no	no	salt_and_pepper	07:04:52	Partly Cloudy	smooth
13/02/2020	Thursday	D_chowk	2100	A.K. Fazl-ul-Haq Rd and Jinnah Ave	240	no	no	bar_bq_tonight	07:04:59	Partly Cloudy	smooth
13/02/2020	Thursday	childrens_park	1000	Nazim-ud-din Rd	120	no	no	bahria_foundation_school	07:06:21	Partly Cloudy	highly congested
13/02/2020	Thursday	pak_turk_maarif_international_school	1000	Nazim-ud-din Rd	120	no	no	childrens_park	07:06:30	Partly Cloudy	highly congested
13/02/2020	Thursday	jamia_masjid	1400	Nazim-ud-din Rd	120	no	no	pak_turk_maarif_international_school	07:06:39	Partly Cloudy	smooth
13/02/2020	Thursday	missile_chowk	1200	Nazim-ud-din Rd	120	no	no	jamia_masjid	07:06:46	Partly Cloudy	smooth
13/02/2020	Thursday	capital_gymkhana	1100	Jinnah Avenue	60	no	no	missile_chowk	07:06:54	Partly Cloudy	smooth
13/02/2020	Thursday	9th_avenue	1000	Jinnah Avenue	60	no	no	capital_gymkhana	07:07:04	Partly Cloudy	smooth
13/02/2020	Thursday	centaurus	1300	Jinnah Avenue	120	no	no	9th_avenue	07:07:12	Partly Cloudy	highly congested
13/02/2020	Thursday	crown_plaza	1000	Jinnah Avenue and Faisal Avenue Flyover	60	no	no	centaurus	07:07:20	Partly Cloudy	smooth
13/02/2020	Thursday	roshan_plaza	2700	Jinnah Ave	180	no	no	crown_plaza	07:07:27	Partly Cloudy	smooth
13/02/2020	Thursday	salt_and_pepper	3900	Jinnah Ave	240	no	no	roshan_plaza	07:07:35	Partly Cloudy	smooth
13/02/2020	Thursday	bar_bq_tonight	1600	Jinnah Ave	120	no	no	salt_and_pepper	07:07:42	Partly Cloudy	smooth
13/02/2020	Thursday	D_chowk	2100	A.K. Fazl-ul-Haq Rd and Jinnah Ave	240	no	no	bar_bq_tonight	07:07:49	Partly Cloudy	smooth
13/02/2020	Thursday	childrens_park	1000	Nazim-ud-din Rd	120	no	no	bahria_foundation_school	07:09:08	Partly Cloudy	highly congested
13/02/2020	Thursday	pak_turk_maarif_international_school	1000	Nazim-ud-din Rd	120	no	no	childrens_park	07:09:16	Partly Cloudy	highly congested
13/02/2020	Thursday	jamia_masjid	1400	Nazim-ud-din Rd	120	no	no	pak_turk_maarif_international_school	07:09:26	Partly Cloudy	smooth
13/02/2020	Thursday	missile_chowk	1200	Nazim-ud-din Rd	120	no	no	jamia_masjid	07:09:33	Partly Cloudy	smooth
13/02/2020	Thursday	capital_gymkhana	1100	Jinnah Avenue	60	no	no	missile_chowk	07:09:41	Partly Cloudy	smooth
13/02/2020	Thursday	9th_avenue	1000	Jinnah Avenue	60	no	no	capital_gymkhana	07:09:49	Partly Cloudy	smooth
13/02/2020	Thursday	centaurus	1300	Jinnah Avenue	120	no	no	9th_avenue	07:09:56	Partly Cloudy	highly congested
13/02/2020	Thursday	crown_plaza	1000	Jinnah Avenue and Faisal Avenue Flyover	60	no	no	centaurus	07:10:04	Partly Cloudy	smooth
13/02/2020	Thursday	roshan_plaza	2700	Jinnah Ave	180	no	no	crown_plaza	07:10:11	Partly Cloudy	smooth
13/02/2020	Thursday	salt_and_pepper	3900	Jinnah Ave	240	no	no	roshan_plaza	07:10:19	Partly Cloudy	smooth
13/02/2020	Thursday	bar_bq_tonight	1600	Jinnah Ave	120	no	no	salt_and_pepper	07:10:26	Partly Cloudy	smooth
13/02/2020	Thursday	D_chowk	2100	A.K. Fazl-ul-Haq Rd and Jinnah Ave	240	no	no	bar_bq_tonight	07:10:34	Partly Cloudy	smooth
13/02/2020	Thursday	childrens_park	1000	Nazim-ud-din Rd	120	no	no	bahria_foundation_school	07:11:56	Partly Cloudy	highly congested
13/02/2020	Thursday	pak_turk_maarif_international_school	1000	Nazim-ud-din Rd	120	no	no	childrens_park	07:12:05	Partly Cloudy	highly congested
13/02/2020	Thursday	jamia_masjid	1400	Nazim-ud-din Rd	120	no	no	pak_turk_maarif_international_school	07:12:13	Partly Cloudy	smooth
13/02/2020	Thursday	missile_chowk	1200	Nazim-ud-din Rd	120	no	no	jamia_masjid	07:12:21	Partly Cloudy	smooth
13/02/2020	Thursday	capital_gymkhana	1100	Jinnah Avenue	60	no	no	missile_chowk	07:12:29	Partly Cloudy	smooth
13/02/2020	Thursday	9th_avenue	1000	Jinnah Avenue	60	no	no	capital_gymkhana	07:12:36	Partly Cloudy	smooth
13/02/2020	Thursday	centaurus	1300	Jinnah Avenue	120	no	no	9th_avenue	07:12:45	Partly Cloudy	highly congested
13/02/2020	Thursday	crown_plaza	1000	Jinnah Avenue and Faisal Avenue Flyover	60	no	no	centaurus	07:12:53	Partly Cloudy	smooth
13/02/2020	Thursday	roshan_plaza	2700	Jinnah Ave	180	no	no	crown_plaza	07:13:00	Partly Cloudy	smooth
13/02/2020	Thursday	salt_and_pepper	3900	Jinnah Ave	240	no	no	roshan_plaza	07:13:07	Partly Cloudy	smooth
13/02/2020	Thursday	bar_bq_tonight	1600	Jinnah Ave	120	no	no	salt_and_pepper	07:13:15	Partly Cloudy	smooth
13/02/2020	Thursday	D_chowk	2100	A.K. Fazl-ul-Haq Rd and Jinnah Ave	240	no	no	bar_bq_tonight	07:13:22	Partly Cloudy	smooth
13/02/2020	Thursday	childrens_park	1000	Nazim-ud-din Rd	180	no	no	bahria_foundation_school	07:14:46	Partly Cloudy	highly congested
13/02/2020	Thursday	pak_turk_maarif_international_school	1000	Nazim-ud-din Rd	120	no	no	childrens_park	07:14:56	Partly Cloudy	highly congested
13/02/2020	Thursday	jamia_masjid	1400	Nazim-ud-din Rd	120	no	no	pak_turk_maarif_international_school	07:15:04	Partly Cloudy	smooth
13/02/2020	Thursday	missile_chowk	1200	Nazim-ud-din Rd	120	no	no	jamia_masjid	07:15:12	Partly Cloudy	smooth
13/02/2020	Thursday	capital_gymkhana	1100	Jinnah Avenue	60	no	no	missile_chowk	07:15:20	Partly Cloudy	smooth
13/02/2020	Thursday	9th_avenue	1000	Jinnah Avenue	60	no	no	capital_gymkhana	07:15:28	Partly Cloudy	smooth
13/02/2020	Thursday	centaurus	1300	Jinnah Avenue	120	no	no	9th_avenue	07:15:36	Partly Cloudy	highly congested
13/02/2020	Thursday	crown_plaza	1000	Jinnah Avenue and Faisal Avenue Flyover	60	no	no	centaurus	07:15:43	Partly Cloudy	smooth
13/02/2020	Thursday	roshan_plaza	2700	Jinnah Ave	180	no	no	crown_plaza	07:15:50	Partly Cloudy	smooth
13/02/2020	Thursday	salt_and_pepper	3900	Jinnah Ave	240	no	no	roshan_plaza	07:15:58	Partly Cloudy	smooth
13/02/2020	Thursday	bar_bq_tonight	1600	Jinnah Ave	120	no	no	salt_and_pepper	07:16:05	Partly Cloudy	smooth
13/02/2020	Thursday	D_chowk	2100	A.K. Fazl-ul-Haq Rd and Jinnah Ave	240	no	no	bar_bq_tonight	07:16:12	Partly Cloudy	smooth
13/02/2020	Thursday	childrens_park	1000	Nazim-ud-din Rd	180	no	no	bahria_foundation_school	07:17:36	Partly Cloudy	highly congested
13/02/2020	Thursday	pak_turk_maarif_international_school	1000	Nazim-ud-din Rd	120	no	no	childrens_park	07:17:45	Partly Cloudy	highly congested
13/02/2020	Thursday	jamia_masjid	1400	Nazim-ud-din Rd	120	no	no	pak_turk_maarif_international_school	07:17:54	Partly Cloudy	smooth
13/02/2020	Thursday	missile_chowk	1200	Nazim-ud-din Rd	120	no	no	jamia_masjid	07:18:02	Partly Cloudy	smooth
13/02/2020	Thursday	capital_gymkhana	1100	Jinnah Avenue	60	no	no	missile_chowk	07:18:10	Partly Cloudy	smooth
13/02/2020	Thursday	9th_avenue	1000	Jinnah Avenue	60	no	no	capital_gymkhana	07:18:18	Partly Cloudy	smooth
13/02/2020	Thursday	centaurus	1300	Jinnah Avenue	120	no	no	9th_avenue	07:18:25	Partly Cloudy	highly congested
13/02/2020	Thursday	crown_plaza	1000	Jinnah Avenue and Faisal Avenue Flyover	60	no	no	centaurus	07:18:31	Partly Cloudy	smooth
13/02/2020	Thursday	roshan_plaza	2700	Jinnah Ave	180	no	no	crown_plaza	07:18:39	Partly Cloudy	smooth
13/02/2020	Thursday	salt_and_pepper	3900	Jinnah Ave	240	no	no	roshan_plaza	07:18:47	Partly Cloudy	smooth
13/02/2020	Thursday	bar_bq_tonight	1600	Jinnah Ave	120	no	no	salt_and_pepper	07:18:54	Partly Cloudy	smooth
13/02/2020	Thursday	D_chowk	2100	A.K. Fazl-ul-Haq Rd and Jinnah Ave	240	no	no	bar_bq_tonight	07:19:01	Partly Cloudy	smooth
13/02/2020	Thursday	childrens_park	1000	Nazim-ud-din Rd	120	no	no	bahria_foundation_school	07:20:17	Partly Cloudy	highly congested
13/02/2020	Thursday	pak_turk_maarif_international_school	1000	Nazim-ud-din Rd	120	no	no	childrens_park	07:20:24	Partly Cloudy	highly congested
13/02/2020	Thursday	jamia_masjid	1400	Nazim-ud-din Rd	120	no	no	pak_turk_maarif_international_school	07:20:33	Partly Cloudy	smooth
13/02/2020	Thursday	missile_chowk	1200	Nazim-ud-din Rd	120	no	no	jamia_masjid	07:20:41	Partly Cloudy	smooth
13/02/2020	Thursday	capital_gymkhana	1100	Jinnah Avenue	60	no	no	missile_chowk	07:20:50	Partly Cloudy	smooth
13/02/2020	Thursday	9th_avenue	1000	Jinnah Avenue	60	no	no	capital_gymkhana	07:20:59	Partly Cloudy	smooth
13/02/2020	Thursday	centaurus	1300	Jinnah Avenue	120	no	no	9th_avenue	07:21:07	Partly Cloudy	highly congested
13/02/2020	Thursday	crown_plaza	1000	Jinnah Avenue and Faisal Avenue Flyover	60	no	no	centaurus	07:21:15	Partly Cloudy	smooth
13/02/2020	Thursday	roshan_plaza	2700	Jinnah Ave	180	no	no	crown_plaza	07:21:23	Partly Cloudy	smooth
13/02/2020	Thursday	salt_and_pepper	3900	Jinnah Ave	240	no	no	roshan_plaza	07:21:31	Partly Cloudy	smooth
13/02/2020	Thursday	bar_bq_tonight	1600	Jinnah Ave	120	no	no	salt_and_pepper	07:21:39	Partly Cloudy	smooth
13/02/2020	Thursday	D_chowk	2100	A.K. Fazl-ul-Haq Rd and Jinnah Ave	240	no	no	bar_bq_tonight	07:21:46	Partly Cloudy	smooth
13/02/2020	Thursday	childrens_park	1000	Nazim-ud-din Rd	120	no	no	bahria_foundation_school	07:23:08	Partly Cloudy	highly congested
13/02/2020	Thursday	pak_turk_maarif_international_school	1000	Nazim-ud-din Rd	120	no	no	childrens_park	07:23:19	Partly Cloudy	highly congested
13/02/2020	Thursday	jamia_masjid	1400	Nazim-ud-din Rd	120	no	no	pak_turk_maarif_international_school	07:23:27	Partly Cloudy	smooth
13/02/2020	Thursday	missile_chowk	1200	Nazim-ud-din Rd	120	no	no	jamia_masjid	07:23:35	Partly Cloudy	smooth
13/02/2020	Thursday	capital_gymkhana	1100	Jinnah Avenue	60	no	no	missile_chowk	07:23:44	Partly Cloudy	smooth
13/02/2020	Thursday	9th_avenue	1000	Jinnah Avenue	60	no	no	capital_gymkhana	07:23:51	Partly Cloudy	smooth
13/02/2020	Thursday	centaurus	1300	Jinnah Avenue	120	no	no	9th_avenue	07:24:00	Partly Cloudy	highly congested
13/02/2020	Thursday	crown_plaza	1000	Jinnah Avenue and Faisal Avenue Flyover	60	no	no	centaurus	07:24:07	Partly Cloudy	smooth
13/02/2020	Thursday	roshan_plaza	2700	Jinnah Ave	180	no	no	crown_plaza	07:24:15	Partly Cloudy	smooth
13/02/2020	Thursday	salt_and_pepper	3900	Jinnah Ave	240	no	no	roshan_plaza	07:24:23	Partly Cloudy	smooth
13/02/2020	Thursday	bar_bq_tonight	1600	Jinnah Ave	120	no	no	salt_and_pepper	07:24:30	Partly Cloudy	smooth
13/02/2020	Thursday	D_chowk	2100	A.K. Fazl-ul-Haq Rd and Jinnah Ave	240	no	no	bar_bq_tonight	07:24:36	Partly Cloudy	smooth
13/02/2020	Thursday	childrens_park	1000	Nazim-ud-din Rd	120	no	no	bahria_foundation_school	07:25:53	Partly Cloudy	highly congested
13/02/2020	Thursday	pak_turk_maarif_international_school	1000	Nazim-ud-din Rd	120	no	no	childrens_park	07:26:00	Partly Cloudy	highly congested
13/02/2020	Thursday	jamia_masjid	1400	Nazim-ud-din Rd	120	no	no	pak_turk_maarif_international_school	07:26:08	Partly Cloudy	smooth
13/02/2020	Thursday	missile_chowk	1200	Nazim-ud-din Rd	120	no	no	jamia_masjid	07:26:16	Partly Cloudy	smooth
13/02/2020	Thursday	capital_gymkhana	1100	Jinnah Avenue	60	no	no	missile_chowk	07:26:25	Partly Cloudy	smooth
13/02/2020	Thursday	9th_avenue	1000	Jinnah Avenue	60	no	no	capital_gymkhana	07:26:33	Partly Cloudy	smooth
13/02/2020	Thursday	centaurus	1300	Jinnah Avenue	120	no	no	9th_avenue	07:26:42	Partly Cloudy	highly congested
13/02/2020	Thursday	crown_plaza	1000	Jinnah Avenue and Faisal Avenue Flyover	60	no	no	centaurus	07:26:49	Partly Cloudy	smooth
13/02/2020	Thursday	roshan_plaza	2700	Jinnah Ave	180	no	no	crown_plaza	07:26:57	Partly Cloudy	smooth
13/02/2020	Thursday	salt_and_pepper	3900	Jinnah Ave	240	no	no	roshan_plaza	07:27:05	Partly Cloudy	smooth
13/02/2020	Thursday	bar_bq_tonight	1600	Jinnah Ave	120	no	no	salt_and_pepper	07:27:13	Partly Cloudy	smooth
13/02/2020	Thursday	D_chowk	2100	A.K. Fazl-ul-Haq Rd and Jinnah Ave	240	no	no	bar_bq_tonight	07:27:20	Partly Cloudy	smooth
13/02/2020	Thursday	childrens_park	1000	Nazim-ud-din Rd	120	no	no	bahria_foundation_school	07:28:46	Partly Cloudy	highly congested
13/02/2020	Thursday	pak_turk_maarif_international_school	1000	Nazim-ud-din Rd	120	no	no	childrens_park	07:28:54	Partly Cloudy	highly congested
13/02/2020	Thursday	jamia_masjid	1400	Nazim-ud-din Rd	120	no	no	pak_turk_maarif_international_school	07:29:03	Partly Cloudy	smooth
13/02/2020	Thursday	missile_chowk	1200	Nazim-ud-din Rd	120	no	no	jamia_masjid	07:29:11	Partly Cloudy	smooth
13/02/2020	Thursday	capital_gymkhana	1100	Jinnah Avenue	60	no	no	missile_chowk	07:29:18	Partly Cloudy	smooth
13/02/2020	Thursday	9th_avenue	1000	Jinnah Avenue	60	no	no	capital_gymkhana	07:29:25	Partly Cloudy	smooth
13/02/2020	Thursday	centaurus	1300	Jinnah Avenue	120	no	no	9th_avenue	07:29:33	Partly Cloudy	highly congested
13/02/2020	Thursday	crown_plaza	1000	Jinnah Avenue and Faisal Avenue Flyover	60	no	no	centaurus	07:29:41	Partly Cloudy	smooth
13/02/2020	Thursday	roshan_plaza	2700	Jinnah Ave	180	no	no	crown_plaza	07:29:49	Partly Cloudy	smooth
13/02/2020	Thursday	salt_and_pepper	3900	Jinnah Ave	240	no	no	roshan_plaza	07:29:56	Partly Cloudy	smooth
13/02/2020	Thursday	bar_bq_tonight	1600	Jinnah Ave	120	no	no	salt_and_pepper	07:30:04	Partly Cloudy	smooth
13/02/2020	Thursday	D_chowk	2100	A.K. Fazl-ul-Haq Rd and Jinnah Ave	240	no	no	bar_bq_tonight	07:30:11	Partly Cloudy	smooth
13/02/2020	Thursday	childrens_park	1000	Nazim-ud-din Rd	120	no	no	bahria_foundation_school	07:31:36	Mostly Sunny	highly congested
13/02/2020	Thursday	pak_turk_maarif_international_school	1000	Nazim-ud-din Rd	120	no	no	childrens_park	07:31:47	Mostly Sunny	highly congested
13/02/2020	Thursday	jamia_masjid	1400	Nazim-ud-din Rd	120	no	no	pak_turk_maarif_international_school	07:31:55	Mostly Sunny	smooth
13/02/2020	Thursday	missile_chowk	1200	Nazim-ud-din Rd	120	no	no	jamia_masjid	07:32:03	Mostly Sunny	smooth
13/02/2020	Thursday	capital_gymkhana	1100	Jinnah Avenue	60	no	no	missile_chowk	07:32:11	Mostly Sunny	smooth
13/02/2020	Thursday	9th_avenue	1000	Jinnah Avenue	120	no	no	capital_gymkhana	07:32:18	Mostly Sunny	highly congested
13/02/2020	Thursday	centaurus	1300	Jinnah Avenue	120	no	no	9th_avenue	07:32:25	Mostly Sunny	highly congested
13/02/2020	Thursday	crown_plaza	1000	Jinnah Avenue and Faisal Avenue Flyover	60	no	no	centaurus	07:32:33	Mostly Sunny	smooth
13/02/2020	Thursday	roshan_plaza	2700	Jinnah Ave	180	no	no	crown_plaza	07:32:40	Mostly Sunny	smooth
13/02/2020	Thursday	salt_and_pepper	3900	Jinnah Ave	240	no	no	roshan_plaza	07:32:48	Mostly Sunny	smooth
13/02/2020	Thursday	bar_bq_tonight	1600	Jinnah Ave	120	no	no	salt_and_pepper	07:32:56	Mostly Sunny	smooth
13/02/2020	Thursday	D_chowk	2100	A.K. Fazl-ul-Haq Rd and Jinnah Ave	240	no	no	bar_bq_tonight	07:33:05	Mostly Sunny	smooth
13/02/2020	Thursday	childrens_park	1000	Nazim-ud-din Rd	120	no	no	bahria_foundation_school	07:34:24	Mostly Sunny	highly congested
13/02/2020	Thursday	pak_turk_maarif_international_school	1000	Nazim-ud-din Rd	120	no	no	childrens_park	07:34:33	Mostly Sunny	highly congested
13/02/2020	Thursday	jamia_masjid	1400	Nazim-ud-din Rd	120	no	no	pak_turk_maarif_international_school	07:34:43	Mostly Sunny	smooth
13/02/2020	Thursday	missile_chowk	1200	Nazim-ud-din Rd	120	no	no	jamia_masjid	07:34:51	Mostly Sunny	smooth
13/02/2020	Thursday	capital_gymkhana	1100	Jinnah Avenue	60	no	no	missile_chowk	07:35:00	Mostly Sunny	smooth
13/02/2020	Thursday	9th_avenue	1000	Jinnah Avenue	120	no	no	capital_gymkhana	07:35:08	Mostly Sunny	highly congested
13/02/2020	Thursday	centaurus	1300	Jinnah Avenue	120	no	no	9th_avenue	07:35:16	Mostly Sunny	highly congested
13/02/2020	Thursday	crown_plaza	1000	Jinnah Avenue and Faisal Avenue Flyover	60	no	no	centaurus	07:35:24	Mostly Sunny	smooth
13/02/2020	Thursday	roshan_plaza	2700	Jinnah Ave	180	no	no	crown_plaza	07:35:31	Mostly Sunny	smooth
13/02/2020	Thursday	salt_and_pepper	3900	Jinnah Ave	240	no	no	roshan_plaza	07:35:38	Mostly Sunny	smooth
13/02/2020	Thursday	bar_bq_tonight	1600	Jinnah Ave	120	no	no	salt_and_pepper	07:35:45	Mostly Sunny	smooth
13/02/2020	Thursday	D_chowk	2100	A.K. Fazl-ul-Haq Rd and Jinnah Ave	240	no	no	bar_bq_tonight	07:35:52	Mostly Sunny	smooth
13/02/2020	Thursday	childrens_park	1000	Nazim-ud-din Rd	120	no	no	bahria_foundation_school	07:37:10	Mostly Sunny	highly congested
13/02/2020	Thursday	pak_turk_maarif_international_school	1000	Nazim-ud-din Rd	120	no	no	childrens_park	07:37:20	Mostly Sunny	highly congested
13/02/2020	Thursday	jamia_masjid	1400	Nazim-ud-din Rd	120	no	no	pak_turk_maarif_international_school	07:37:27	Mostly Sunny	smooth
13/02/2020	Thursday	missile_chowk	1200	Nazim-ud-din Rd	120	no	no	jamia_masjid	07:37:35	Mostly Sunny	smooth
13/02/2020	Thursday	capital_gymkhana	1100	Jinnah Avenue	60	no	no	missile_chowk	07:37:43	Mostly Sunny	smooth
13/02/2020	Thursday	9th_avenue	1000	Jinnah Avenue	120	no	no	capital_gymkhana	07:37:52	Mostly Sunny	highly congested
13/02/2020	Thursday	centaurus	1300	Jinnah Avenue	120	no	no	9th_avenue	07:38:00	Mostly Sunny	highly congested
13/02/2020	Thursday	crown_plaza	1000	Jinnah Avenue and Faisal Avenue Flyover	60	no	no	centaurus	07:38:07	Mostly Sunny	smooth
13/02/2020	Thursday	roshan_plaza	2700	Jinnah Ave	180	no	no	crown_plaza	07:38:14	Mostly Sunny	smooth
13/02/2020	Thursday	salt_and_pepper	3900	Jinnah Ave	240	no	no	roshan_plaza	07:38:22	Mostly Sunny	smooth
13/02/2020	Thursday	bar_bq_tonight	1600	Jinnah Ave	120	no	no	salt_and_pepper	07:38:30	Mostly Sunny	smooth
13/02/2020	Thursday	D_chowk	2100	A.K. Fazl-ul-Haq Rd and Jinnah Ave	240	no	no	bar_bq_tonight	07:38:37	Mostly Sunny	smooth
13/02/2020	Thursday	childrens_park	1000	Nazim-ud-din Rd	120	no	no	bahria_foundation_school	07:40:01	Mostly Sunny	highly congested
13/02/2020	Thursday	pak_turk_maarif_international_school	1000	Nazim-ud-din Rd	120	no	no	childrens_park	07:40:10	Mostly Sunny	highly congested
13/02/2020	Thursday	jamia_masjid	1400	Nazim-ud-din Rd	120	no	no	pak_turk_maarif_international_school	07:40:17	Mostly Sunny	smooth
13/02/2020	Thursday	missile_chowk	1200	Nazim-ud-din Rd	120	no	no	jamia_masjid	07:40:25	Mostly Sunny	smooth
13/02/2020	Thursday	capital_gymkhana	1100	Jinnah Avenue	60	no	no	missile_chowk	07:40:33	Mostly Sunny	smooth
13/02/2020	Thursday	9th_avenue	1000	Jinnah Avenue	120	no	no	capital_gymkhana	07:40:41	Mostly Sunny	highly congested
13/02/2020	Thursday	centaurus	1300	Jinnah Avenue	120	no	no	9th_avenue	07:40:50	Mostly Sunny	highly congested
13/02/2020	Thursday	crown_plaza	1000	Jinnah Avenue and Faisal Avenue Flyover	60	no	no	centaurus	07:40:59	Mostly Sunny	smooth
13/02/2020	Thursday	roshan_plaza	2700	Jinnah Ave	180	no	no	crown_plaza	07:41:08	Mostly Sunny	smooth
13/02/2020	Thursday	salt_and_pepper	3900	Jinnah Ave	240	no	no	roshan_plaza	07:41:16	Mostly Sunny	smooth
13/02/2020	Thursday	bar_bq_tonight	1600	Jinnah Ave	120	no	no	salt_and_pepper	07:41:23	Mostly Sunny	smooth
13/02/2020	Thursday	D_chowk	2100	A.K. Fazl-ul-Haq Rd and Jinnah Ave	240	no	no	bar_bq_tonight	07:41:29	Mostly Sunny	smooth
13/02/2020	Thursday	childrens_park	1000	Nazim-ud-din Rd	120	no	no	bahria_foundation_school	07:42:50	Mostly Sunny	highly congested
13/02/2020	Thursday	pak_turk_maarif_international_school	1000	Nazim-ud-din Rd	120	no	no	childrens_park	07:42:58	Mostly Sunny	highly congested
13/02/2020	Thursday	jamia_masjid	1400	Nazim-ud-din Rd	120	no	no	pak_turk_maarif_international_school	07:43:06	Mostly Sunny	smooth
13/02/2020	Thursday	missile_chowk	1200	Nazim-ud-din Rd	120	no	no	jamia_masjid	07:43:14	Mostly Sunny	smooth
13/02/2020	Thursday	capital_gymkhana	1100	Jinnah Avenue	60	no	no	missile_chowk	07:43:22	Mostly Sunny	smooth
13/02/2020	Thursday	9th_avenue	1000	Jinnah Avenue	120	no	no	capital_gymkhana	07:43:29	Mostly Sunny	highly congested
13/02/2020	Thursday	centaurus	1300	Jinnah Avenue	120	no	no	9th_avenue	07:43:36	Mostly Sunny	highly congested
13/02/2020	Thursday	crown_plaza	1000	Jinnah Avenue and Faisal Avenue Flyover	60	no	no	centaurus	07:43:43	Mostly Sunny	smooth
13/02/2020	Thursday	roshan_plaza	2700	Jinnah Ave	180	no	no	crown_plaza	07:43:54	Mostly Sunny	smooth
13/02/2020	Thursday	salt_and_pepper	3900	Jinnah Ave	240	no	no	roshan_plaza	07:44:01	Mostly Sunny	smooth
13/02/2020	Thursday	bar_bq_tonight	1600	Jinnah Ave	120	no	no	salt_and_pepper	07:44:10	Mostly Sunny	smooth
13/02/2020	Thursday	D_chowk	2100	A.K. Fazl-ul-Haq Rd and Jinnah Ave	240	no	no	bar_bq_tonight	07:44:17	Mostly Sunny	smooth
13/02/2020	Thursday	childrens_park	1000	Nazim-ud-din Rd	120	no	no	bahria_foundation_school	07:45:43	Mostly Sunny	highly congested
13/02/2020	Thursday	pak_turk_maarif_international_school	1000	Nazim-ud-din Rd	120	no	no	childrens_park	07:45:52	Mostly Sunny	highly congested
13/02/2020	Thursday	jamia_masjid	1400	Nazim-ud-din Rd	180	no	no	pak_turk_maarif_international_school	07:46:01	Mostly Sunny	congested
13/02/2020	Thursday	missile_chowk	1200	Nazim-ud-din Rd	120	no	no	jamia_masjid	07:46:10	Mostly Sunny	smooth
13/02/2020	Thursday	capital_gymkhana	1100	Jinnah Avenue	60	no	no	missile_chowk	07:46:19	Mostly Sunny	smooth
13/02/2020	Thursday	9th_avenue	1000	Jinnah Avenue	120	no	no	capital_gymkhana	07:46:28	Mostly Sunny	highly congested
13/02/2020	Thursday	centaurus	1300	Jinnah Avenue	120	no	no	9th_avenue	07:46:36	Mostly Sunny	highly congested
13/02/2020	Thursday	crown_plaza	1000	Jinnah Avenue and Faisal Avenue Flyover	60	no	no	centaurus	07:46:44	Mostly Sunny	smooth
13/02/2020	Thursday	roshan_plaza	2700	Jinnah Ave	180	no	no	crown_plaza	07:46:52	Mostly Sunny	smooth
13/02/2020	Thursday	salt_and_pepper	3900	Jinnah Ave	240	no	no	roshan_plaza	07:47:00	Mostly Sunny	smooth
13/02/2020	Thursday	bar_bq_tonight	1600	Jinnah Ave	120	no	no	salt_and_pepper	07:47:08	Mostly Sunny	smooth
13/02/2020	Thursday	D_chowk	2100	A.K. Fazl-ul-Haq Rd and Jinnah Ave	240	no	no	bar_bq_tonight	07:47:15	Mostly Sunny	smooth
13/02/2020	Thursday	childrens_park	1000	Nazim-ud-din Rd	120	no	no	bahria_foundation_school	07:48:29	Mostly Sunny	highly congested
13/02/2020	Thursday	pak_turk_maarif_international_school	1000	Nazim-ud-din Rd	120	no	no	childrens_park	07:48:38	Mostly Sunny	highly congested
13/02/2020	Thursday	jamia_masjid	1400	Nazim-ud-din Rd	180	no	no	pak_turk_maarif_international_school	07:48:46	Mostly Sunny	congested
13/02/2020	Thursday	missile_chowk	1200	Nazim-ud-din Rd	120	no	no	jamia_masjid	07:48:55	Mostly Sunny	smooth
13/02/2020	Thursday	capital_gymkhana	1100	Jinnah Avenue	60	no	no	missile_chowk	07:49:03	Mostly Sunny	smooth
13/02/2020	Thursday	9th_avenue	1000	Jinnah Avenue	120	no	no	capital_gymkhana	07:49:12	Mostly Sunny	highly congested
13/02/2020	Thursday	centaurus	1300	Jinnah Avenue	120	no	no	9th_avenue	07:49:19	Mostly Sunny	highly congested
13/02/2020	Thursday	crown_plaza	1000	Jinnah Avenue and Faisal Avenue Flyover	60	no	no	centaurus	07:49:27	Mostly Sunny	smooth
13/02/2020	Thursday	roshan_plaza	2700	Jinnah Ave	180	no	no	crown_plaza	07:49:36	Mostly Sunny	smooth
13/02/2020	Thursday	salt_and_pepper	3900	Jinnah Ave	300	no	no	roshan_plaza	07:49:42	Mostly Sunny	slightly congested
13/02/2020	Thursday	bar_bq_tonight	1600	Jinnah Ave	120	no	no	salt_and_pepper	07:49:50	Mostly Sunny	smooth
13/02/2020	Thursday	D_chowk	2100	A.K. Fazl-ul-Haq Rd and Jinnah Ave	240	no	no	bar_bq_tonight	07:49:56	Mostly Sunny	smooth
13/02/2020	Thursday	childrens_park	1000	Nazim-ud-din Rd	120	no	no	bahria_foundation_school	07:51:15	Mostly Sunny	highly congested
13/02/2020	Thursday	pak_turk_maarif_international_school	1000	Nazim-ud-din Rd	120	no	no	childrens_park	07:51:24	Mostly Sunny	highly congested
13/02/2020	Thursday	jamia_masjid	1400	Nazim-ud-din Rd	180	no	no	pak_turk_maarif_international_school	07:51:32	Mostly Sunny	congested
13/02/2020	Thursday	missile_chowk	1200	Nazim-ud-din Rd	120	no	no	jamia_masjid	07:51:40	Mostly Sunny	smooth
13/02/2020	Thursday	capital_gymkhana	1100	Jinnah Avenue	60	no	no	missile_chowk	07:51:48	Mostly Sunny	smooth
13/02/2020	Thursday	9th_avenue	1000	Jinnah Avenue	120	no	no	capital_gymkhana	07:51:58	Mostly Sunny	highly congested
13/02/2020	Thursday	centaurus	1300	Jinnah Avenue	120	no	no	9th_avenue	07:52:05	Mostly Sunny	highly congested
13/02/2020	Thursday	crown_plaza	1000	Jinnah Avenue and Faisal Avenue Flyover	60	no	no	centaurus	07:52:13	Mostly Sunny	smooth
13/02/2020	Thursday	roshan_plaza	2700	Jinnah Ave	180	no	no	crown_plaza	07:52:20	Mostly Sunny	smooth
13/02/2020	Thursday	salt_and_pepper	3900	Jinnah Ave	300	no	no	roshan_plaza	07:52:28	Mostly Sunny	slightly congested
13/02/2020	Thursday	bar_bq_tonight	1600	Jinnah Ave	120	no	no	salt_and_pepper	07:52:35	Mostly Sunny	smooth
13/02/2020	Thursday	D_chowk	2100	A.K. Fazl-ul-Haq Rd and Jinnah Ave	240	no	no	bar_bq_tonight	07:52:42	Mostly Sunny	smooth
13/02/2020	Thursday	childrens_park	1000	Nazim-ud-din Rd	120	no	no	bahria_foundation_school	07:54:04	Mostly Sunny	highly congested
13/02/2020	Thursday	pak_turk_maarif_international_school	1000	Nazim-ud-din Rd	120	no	no	childrens_park	07:54:13	Mostly Sunny	highly congested
13/02/2020	Thursday	jamia_masjid	1400	Nazim-ud-din Rd	180	no	no	pak_turk_maarif_international_school	07:54:22	Mostly Sunny	congested
13/02/2020	Thursday	missile_chowk	1200	Nazim-ud-din Rd	120	no	no	jamia_masjid	07:54:31	Mostly Sunny	smooth
13/02/2020	Thursday	capital_gymkhana	1100	Jinnah Avenue	60	no	no	missile_chowk	07:54:41	Mostly Sunny	smooth
13/02/2020	Thursday	9th_avenue	1000	Jinnah Avenue	120	no	no	capital_gymkhana	07:54:51	Mostly Sunny	highly congested
13/02/2020	Thursday	centaurus	1300	Jinnah Avenue	120	no	no	9th_avenue	07:54:59	Mostly Sunny	highly congested
13/02/2020	Thursday	crown_plaza	1000	Jinnah Avenue and Faisal Avenue Flyover	60	no	no	centaurus	07:55:06	Mostly Sunny	smooth
13/02/2020	Thursday	roshan_plaza	2700	Jinnah Ave	180	no	no	crown_plaza	07:55:14	Mostly Sunny	smooth
13/02/2020	Thursday	salt_and_pepper	3900	Jinnah Ave	240	no	no	roshan_plaza	07:55:22	Mostly Sunny	smooth
13/02/2020	Thursday	bar_bq_tonight	1600	Jinnah Ave	120	no	no	salt_and_pepper	07:55:29	Mostly Sunny	smooth
13/02/2020	Thursday	D_chowk	2100	A.K. Fazl-ul-Haq Rd and Jinnah Ave	240	no	no	bar_bq_tonight	07:55:36	Mostly Sunny	smooth
13/02/2020	Thursday	childrens_park	1000	Nazim-ud-din Rd	120	no	no	bahria_foundation_school	07:56:59	Mostly Sunny	highly congested
13/02/2020	Thursday	pak_turk_maarif_international_school	1000	Nazim-ud-din Rd	120	no	no	childrens_park	07:57:08	Mostly Sunny	highly congested
13/02/2020	Thursday	jamia_masjid	1400	Nazim-ud-din Rd	180	no	no	pak_turk_maarif_international_school	07:57:17	Mostly Sunny	congested
13/02/2020	Thursday	missile_chowk	1200	Nazim-ud-din Rd	120	no	no	jamia_masjid	07:57:25	Mostly Sunny	smooth
13/02/2020	Thursday	capital_gymkhana	1100	Jinnah Avenue	60	no	no	missile_chowk	07:57:34	Mostly Sunny	smooth
13/02/2020	Thursday	9th_avenue	1000	Jinnah Avenue	120	no	no	capital_gymkhana	07:57:42	Mostly Sunny	highly congested
13/02/2020	Thursday	centaurus	1300	Jinnah Avenue	120	no	no	9th_avenue	07:57:50	Mostly Sunny	highly congested
13/02/2020	Thursday	crown_plaza	1000	Jinnah Avenue and Faisal Avenue Flyover	60	no	no	centaurus	07:57:56	Mostly Sunny	smooth
13/02/2020	Thursday	roshan_plaza	2700	Jinnah Ave	180	no	no	crown_plaza	07:58:04	Mostly Sunny	smooth
13/02/2020	Thursday	salt_and_pepper	3900	Jinnah Ave	300	no	no	roshan_plaza	07:58:11	Mostly Sunny	slightly congested
13/02/2020	Thursday	bar_bq_tonight	1600	Jinnah Ave	120	no	no	salt_and_pepper	07:58:19	Mostly Sunny	smooth
13/02/2020	Thursday	D_chowk	2100	A.K. Fazl-ul-Haq Rd and Jinnah Ave	240	no	no	bar_bq_tonight	07:58:26	Mostly Sunny	smooth
13/02/2020	Thursday	childrens_park	1000	Nazim-ud-din Rd	120	no	no	bahria_foundation_school	07:59:47	Mostly Sunny	highly congested
13/02/2020	Thursday	pak_turk_maarif_international_school	1000	Nazim-ud-din Rd	120	no	no	childrens_park	07:59:55	Mostly Sunny	highly congested
13/02/2020	Thursday	jamia_masjid	1400	Nazim-ud-din Rd	180	no	no	pak_turk_maarif_international_school	08:00:03	Mostly Sunny	congested
13/02/2020	Thursday	missile_chowk	1200	Nazim-ud-din Rd	120	no	no	jamia_masjid	08:00:12	Mostly Sunny	smooth
13/02/2020	Thursday	capital_gymkhana	1100	Jinnah Avenue	60	no	no	missile_chowk	08:00:20	Mostly Sunny	smooth
13/02/2020	Thursday	9th_avenue	1000	Jinnah Avenue	120	no	no	capital_gymkhana	08:00:27	Mostly Sunny	highly congested
13/02/2020	Thursday	centaurus	1300	Jinnah Avenue	120	no	no	9th_avenue	08:00:34	Mostly Sunny	highly congested
13/02/2020	Thursday	crown_plaza	1000	Jinnah Avenue and Faisal Avenue Flyover	60	no	no	centaurus	08:00:41	Mostly Sunny	smooth
13/02/2020	Thursday	roshan_plaza	2700	Jinnah Ave	180	no	no	crown_plaza	08:00:49	Mostly Sunny	smooth
13/02/2020	Thursday	salt_and_pepper	3900	Jinnah Ave	300	no	no	roshan_plaza	08:00:57	Mostly Sunny	slightly congested
13/02/2020	Thursday	bar_bq_tonight	1600	Jinnah Ave	120	no	no	salt_and_pepper	08:01:02	Mostly Sunny	smooth
13/02/2020	Thursday	D_chowk	2100	A.K. Fazl-ul-Haq Rd and Jinnah Ave	240	no	no	bar_bq_tonight	08:01:10	Mostly Sunny	smooth
13/02/2020	Thursday	childrens_park	1000	Nazim-ud-din Rd	120	no	no	bahria_foundation_school	08:02:31	Mostly Sunny	highly congested
13/02/2020	Thursday	pak_turk_maarif_international_school	1000	Nazim-ud-din Rd	120	no	no	childrens_park	08:02:39	Mostly Sunny	highly congested
13/02/2020	Thursday	jamia_masjid	1400	Nazim-ud-din Rd	180	no	no	pak_turk_maarif_international_school	08:02:48	Mostly Sunny	congested
13/02/2020	Thursday	missile_chowk	1200	Nazim-ud-din Rd	120	no	no	jamia_masjid	08:02:56	Mostly Sunny	smooth
13/02/2020	Thursday	capital_gymkhana	1100	Jinnah Avenue	120	no	no	missile_chowk	08:03:02	Mostly Sunny	highly congested
13/02/2020	Thursday	9th_avenue	1000	Jinnah Avenue	120	no	no	capital_gymkhana	08:03:11	Mostly Sunny	highly congested
13/02/2020	Thursday	centaurus	1300	Jinnah Avenue	120	no	no	9th_avenue	08:03:19	Mostly Sunny	highly congested
13/02/2020	Thursday	crown_plaza	1000	Jinnah Avenue and Faisal Avenue Flyover	60	no	no	centaurus	08:03:27	Mostly Sunny	smooth
13/02/2020	Thursday	roshan_plaza	2700	Jinnah Ave	180	no	no	crown_plaza	08:03:35	Mostly Sunny	smooth
13/02/2020	Thursday	salt_and_pepper	3900	Jinnah Ave	240	no	no	roshan_plaza	08:03:43	Mostly Sunny	smooth
13/02/2020	Thursday	bar_bq_tonight	1600	Jinnah Ave	120	no	no	salt_and_pepper	08:03:51	Mostly Sunny	smooth
13/02/2020	Thursday	D_chowk	2100	A.K. Fazl-ul-Haq Rd and Jinnah Ave	240	no	no	bar_bq_tonight	08:03:58	Mostly Sunny	smooth
13/02/2020	Thursday	childrens_park	1000	Nazim-ud-din Rd	120	no	no	bahria_foundation_school	08:05:20	Mostly Sunny	highly congested
13/02/2020	Thursday	pak_turk_maarif_international_school	1000	Nazim-ud-din Rd	180	no	no	childrens_park	08:05:28	Mostly Sunny	highly congested
13/02/2020	Thursday	jamia_masjid	1400	Nazim-ud-din Rd	180	no	no	pak_turk_maarif_international_school	08:05:37	Mostly Sunny	congested
13/02/2020	Thursday	missile_chowk	1200	Nazim-ud-din Rd	120	no	no	jamia_masjid	08:05:45	Mostly Sunny	smooth
13/02/2020	Thursday	capital_gymkhana	1100	Jinnah Avenue	120	no	no	missile_chowk	08:05:54	Mostly Sunny	highly congested
13/02/2020	Thursday	9th_avenue	1000	Jinnah Avenue	180	no	no	capital_gymkhana	08:06:01	Mostly Sunny	highly congested
13/02/2020	Thursday	centaurus	1300	Jinnah Avenue	120	no	no	9th_avenue	08:06:10	Mostly Sunny	highly congested
13/02/2020	Thursday	crown_plaza	1000	Jinnah Avenue and Faisal Avenue Flyover	60	no	no	centaurus	08:06:18	Mostly Sunny	smooth
13/02/2020	Thursday	roshan_plaza	2700	Jinnah Ave	180	no	no	crown_plaza	08:06:26	Mostly Sunny	smooth
13/02/2020	Thursday	salt_and_pepper	3900	Jinnah Ave	300	no	no	roshan_plaza	08:06:34	Mostly Sunny	slightly congested
13/02/2020	Thursday	bar_bq_tonight	1600	Jinnah Ave	180	no	no	salt_and_pepper	08:06:43	Mostly Sunny	congested
13/02/2020	Thursday	D_chowk	2100	A.K. Fazl-ul-Haq Rd and Jinnah Ave	240	no	no	bar_bq_tonight	08:06:49	Mostly Sunny	smooth
13/02/2020	Thursday	childrens_park	1000	Nazim-ud-din Rd	120	no	no	bahria_foundation_school	08:08:06	Mostly Sunny	highly congested
13/02/2020	Thursday	pak_turk_maarif_international_school	1000	Nazim-ud-din Rd	180	no	no	childrens_park	08:08:16	Mostly Sunny	highly congested
13/02/2020	Thursday	jamia_masjid	1400	Nazim-ud-din Rd	180	no	no	pak_turk_maarif_international_school	08:08:25	Mostly Sunny	congested
13/02/2020	Thursday	missile_chowk	1200	Nazim-ud-din Rd	120	no	no	jamia_masjid	08:08:32	Mostly Sunny	smooth
13/02/2020	Thursday	capital_gymkhana	1100	Jinnah Avenue	120	no	no	missile_chowk	08:08:40	Mostly Sunny	highly congested
13/02/2020	Thursday	9th_avenue	1000	Jinnah Avenue	180	no	no	capital_gymkhana	08:08:49	Mostly Sunny	highly congested
13/02/2020	Thursday	centaurus	1300	Jinnah Avenue	120	no	no	9th_avenue	08:08:57	Mostly Sunny	highly congested
13/02/2020	Thursday	crown_plaza	1000	Jinnah Avenue and Faisal Avenue Flyover	60	no	no	centaurus	08:09:05	Mostly Sunny	smooth
13/02/2020	Thursday	roshan_plaza	2700	Jinnah Ave	180	no	no	crown_plaza	08:09:13	Mostly Sunny	smooth
13/02/2020	Thursday	salt_and_pepper	3900	Jinnah Ave	300	no	no	roshan_plaza	08:09:21	Mostly Sunny	slightly congested
13/02/2020	Thursday	bar_bq_tonight	1600	Jinnah Ave	120	no	no	salt_and_pepper	08:09:28	Mostly Sunny	smooth
13/02/2020	Thursday	D_chowk	2100	A.K. Fazl-ul-Haq Rd and Jinnah Ave	240	no	no	bar_bq_tonight	08:09:35	Mostly Sunny	smooth
13/02/2020	Thursday	childrens_park	1000	Nazim-ud-din Rd	120	no	no	bahria_foundation_school	08:10:57	Mostly Sunny	highly congested
13/02/2020	Thursday	pak_turk_maarif_international_school	1000	Nazim-ud-din Rd	180	no	no	childrens_park	08:11:04	Mostly Sunny	highly congested
13/02/2020	Thursday	jamia_masjid	1400	Nazim-ud-din Rd	180	no	no	pak_turk_maarif_international_school	08:11:13	Mostly Sunny	congested
13/02/2020	Thursday	missile_chowk	1200	Nazim-ud-din Rd	180	no	no	jamia_masjid	08:11:20	Mostly Sunny	congested
13/02/2020	Thursday	capital_gymkhana	1100	Jinnah Avenue	120	no	no	missile_chowk	08:11:29	Mostly Sunny	highly congested
13/02/2020	Thursday	9th_avenue	1000	Jinnah Avenue	180	no	no	capital_gymkhana	08:11:38	Mostly Sunny	highly congested
13/02/2020	Thursday	centaurus	1300	Jinnah Avenue	120	no	no	9th_avenue	08:11:46	Mostly Sunny	highly congested
13/02/2020	Thursday	crown_plaza	1000	Jinnah Avenue and Faisal Avenue Flyover	60	no	no	centaurus	08:11:54	Mostly Sunny	smooth
13/02/2020	Thursday	roshan_plaza	2700	Jinnah Ave	180	no	no	crown_plaza	08:12:02	Mostly Sunny	smooth
13/02/2020	Thursday	salt_and_pepper	3900	Jinnah Ave	300	no	no	roshan_plaza	08:12:09	Mostly Sunny	slightly congested
13/02/2020	Thursday	bar_bq_tonight	1600	Jinnah Ave	120	no	no	salt_and_pepper	08:12:17	Mostly Sunny	smooth
13/02/2020	Thursday	D_chowk	2100	A.K. Fazl-ul-Haq Rd and Jinnah Ave	240	no	no	bar_bq_tonight	08:12:24	Mostly Sunny	smooth
13/02/2020	Thursday	childrens_park	1000	Nazim-ud-din Rd	120	no	no	bahria_foundation_school	08:13:47	Mostly Sunny	highly congested
13/02/2020	Thursday	pak_turk_maarif_international_school	1000	Nazim-ud-din Rd	120	no	no	childrens_park	08:13:56	Mostly Sunny	highly congested
13/02/2020	Thursday	jamia_masjid	1400	Nazim-ud-din Rd	180	no	no	pak_turk_maarif_international_school	08:14:05	Mostly Sunny	congested
13/02/2020	Thursday	missile_chowk	1200	Nazim-ud-din Rd	120	no	no	jamia_masjid	08:14:13	Mostly Sunny	smooth
13/02/2020	Thursday	capital_gymkhana	1100	Jinnah Avenue	120	no	no	missile_chowk	08:14:22	Mostly Sunny	highly congested
13/02/2020	Thursday	9th_avenue	1000	Jinnah Avenue	180	no	no	capital_gymkhana	08:14:30	Mostly Sunny	highly congested
13/02/2020	Thursday	centaurus	1300	Jinnah Avenue	120	no	no	9th_avenue	08:14:37	Mostly Sunny	highly congested
13/02/2020	Thursday	crown_plaza	1000	Jinnah Avenue and Faisal Avenue Flyover	60	no	no	centaurus	08:14:45	Mostly Sunny	smooth
13/02/2020	Thursday	roshan_plaza	2700	Jinnah Ave	240	no	no	crown_plaza	08:14:52	Mostly Sunny	slightly congested
13/02/2020	Thursday	salt_and_pepper	3900	Jinnah Ave	300	no	no	roshan_plaza	08:14:59	Mostly Sunny	slightly congested
13/02/2020	Thursday	bar_bq_tonight	1600	Jinnah Ave	120	no	no	salt_and_pepper	08:15:07	Mostly Sunny	smooth
13/02/2020	Thursday	D_chowk	2100	A.K. Fazl-ul-Haq Rd and Jinnah Ave	240	no	no	bar_bq_tonight	08:15:15	Mostly Sunny	smooth
13/02/2020	Thursday	childrens_park	1000	Nazim-ud-din Rd	120	no	no	bahria_foundation_school	08:16:30	Sunny	highly congested
13/02/2020	Thursday	pak_turk_maarif_international_school	1000	Nazim-ud-din Rd	120	no	no	childrens_park	08:16:39	Sunny	highly congested
13/02/2020	Thursday	jamia_masjid	1400	Nazim-ud-din Rd	180	no	no	pak_turk_maarif_international_school	08:16:46	Sunny	congested
13/02/2020	Thursday	missile_chowk	1200	Nazim-ud-din Rd	120	no	no	jamia_masjid	08:16:54	Sunny	smooth
13/02/2020	Thursday	capital_gymkhana	1100	Jinnah Avenue	120	no	no	missile_chowk	08:17:02	Sunny	highly congested
13/02/2020	Thursday	9th_avenue	1000	Jinnah Avenue	180	no	no	capital_gymkhana	08:17:10	Sunny	highly congested
13/02/2020	Thursday	centaurus	1300	Jinnah Avenue	120	no	no	9th_avenue	08:17:18	Sunny	highly congested
13/02/2020	Thursday	crown_plaza	1000	Jinnah Avenue and Faisal Avenue Flyover	60	no	no	centaurus	08:17:26	Sunny	smooth
13/02/2020	Thursday	roshan_plaza	2700	Jinnah Ave	240	no	no	crown_plaza	08:17:35	Sunny	slightly congested
13/02/2020	Thursday	salt_and_pepper	3900	Jinnah Ave	300	no	no	roshan_plaza	08:17:43	Sunny	slightly congested
13/02/2020	Thursday	bar_bq_tonight	1600	Jinnah Ave	180	no	no	salt_and_pepper	08:17:51	Sunny	congested
13/02/2020	Thursday	D_chowk	2100	A.K. Fazl-ul-Haq Rd and Jinnah Ave	240	no	no	bar_bq_tonight	08:17:58	Sunny	smooth
13/02/2020	Thursday	childrens_park	1000	Nazim-ud-din Rd	120	no	no	bahria_foundation_school	08:19:16	Sunny	highly congested
13/02/2020	Thursday	pak_turk_maarif_international_school	1000	Nazim-ud-din Rd	120	no	no	childrens_park	08:19:25	Sunny	highly congested
13/02/2020	Thursday	jamia_masjid	1400	Nazim-ud-din Rd	180	no	no	pak_turk_maarif_international_school	08:19:33	Sunny	congested
13/02/2020	Thursday	missile_chowk	1200	Nazim-ud-din Rd	120	no	no	jamia_masjid	08:19:41	Sunny	smooth
13/02/2020	Thursday	capital_gymkhana	1100	Jinnah Avenue	120	no	no	missile_chowk	08:19:49	Sunny	highly congested
13/02/2020	Thursday	9th_avenue	1000	Jinnah Avenue	120	no	no	capital_gymkhana	08:19:58	Sunny	highly congested
13/02/2020	Thursday	centaurus	1300	Jinnah Avenue	120	no	no	9th_avenue	08:20:07	Sunny	highly congested
13/02/2020	Thursday	crown_plaza	1000	Jinnah Avenue and Faisal Avenue Flyover	60	no	no	centaurus	08:20:14	Sunny	smooth
13/02/2020	Thursday	roshan_plaza	2700	Jinnah Ave	180	no	no	crown_plaza	08:20:21	Sunny	smooth
13/02/2020	Thursday	salt_and_pepper	3900	Jinnah Ave	300	no	no	roshan_plaza	08:20:28	Sunny	slightly congested
13/02/2020	Thursday	bar_bq_tonight	1600	Jinnah Ave	180	no	no	salt_and_pepper	08:20:36	Sunny	congested
13/02/2020	Thursday	D_chowk	2100	A.K. Fazl-ul-Haq Rd and Jinnah Ave	240	no	no	bar_bq_tonight	08:20:44	Sunny	smooth
13/02/2020	Thursday	childrens_park	1000	Nazim-ud-din Rd	120	no	no	bahria_foundation_school	08:22:01	Sunny	highly congested
13/02/2020	Thursday	pak_turk_maarif_international_school	1000	Nazim-ud-din Rd	120	no	no	childrens_park	08:22:11	Sunny	highly congested
13/02/2020	Thursday	jamia_masjid	1400	Nazim-ud-din Rd	180	no	no	pak_turk_maarif_international_school	08:22:21	Sunny	congested
13/02/2020	Thursday	missile_chowk	1200	Nazim-ud-din Rd	120	no	no	jamia_masjid	08:22:29	Sunny	smooth
13/02/2020	Thursday	capital_gymkhana	1100	Jinnah Avenue	60	no	no	missile_chowk	08:22:38	Sunny	smooth
13/02/2020	Thursday	9th_avenue	1000	Jinnah Avenue	120	no	no	capital_gymkhana	08:22:46	Sunny	highly congested
13/02/2020	Thursday	centaurus	1300	Jinnah Avenue	120	no	no	9th_avenue	08:22:54	Sunny	highly congested
13/02/2020	Thursday	crown_plaza	1000	Jinnah Avenue and Faisal Avenue Flyover	60	no	no	centaurus	08:23:02	Sunny	smooth
13/02/2020	Thursday	roshan_plaza	2700	Jinnah Ave	240	no	no	crown_plaza	08:23:10	Sunny	slightly congested
13/02/2020	Thursday	salt_and_pepper	3900	Jinnah Ave	300	no	no	roshan_plaza	08:23:18	Sunny	slightly congested
13/02/2020	Thursday	bar_bq_tonight	1600	Jinnah Ave	180	no	no	salt_and_pepper	08:23:25	Sunny	congested
13/02/2020	Thursday	D_chowk	2100	A.K. Fazl-ul-Haq Rd and Jinnah Ave	240	no	no	bar_bq_tonight	08:23:32	Sunny	smooth
13/02/2020	Thursday	childrens_park	1000	Nazim-ud-din Rd	120	no	no	bahria_foundation_school	08:24:50	Sunny	highly congested
13/02/2020	Thursday	pak_turk_maarif_international_school	1000	Nazim-ud-din Rd	120	no	no	childrens_park	08:24:58	Sunny	highly congested
13/02/2020	Thursday	jamia_masjid	1400	Nazim-ud-din Rd	180	no	no	pak_turk_maarif_international_school	08:25:07	Sunny	congested
13/02/2020	Thursday	missile_chowk	1200	Nazim-ud-din Rd	120	no	no	jamia_masjid	08:25:17	Sunny	smooth
13/02/2020	Thursday	capital_gymkhana	1100	Jinnah Avenue	60	no	no	missile_chowk	08:25:25	Sunny	smooth
13/02/2020	Thursday	9th_avenue	1000	Jinnah Avenue	120	no	no	capital_gymkhana	08:25:33	Sunny	highly congested
13/02/2020	Thursday	centaurus	1300	Jinnah Avenue	120	no	no	9th_avenue	08:25:39	Sunny	highly congested
13/02/2020	Thursday	crown_plaza	1000	Jinnah Avenue and Faisal Avenue Flyover	60	no	no	centaurus	08:25:47	Sunny	smooth
13/02/2020	Thursday	roshan_plaza	2700	Jinnah Ave	180	no	no	crown_plaza	08:25:55	Sunny	smooth
13/02/2020	Thursday	salt_and_pepper	3900	Jinnah Ave	300	no	no	roshan_plaza	08:26:03	Sunny	slightly congested
13/02/2020	Thursday	bar_bq_tonight	1600	Jinnah Ave	120	no	no	salt_and_pepper	08:26:10	Sunny	smooth
13/02/2020	Thursday	D_chowk	2100	A.K. Fazl-ul-Haq Rd and Jinnah Ave	240	no	no	bar_bq_tonight	08:26:17	Sunny	smooth
13/02/2020	Thursday	childrens_park	1000	Nazim-ud-din Rd	120	no	no	bahria_foundation_school	08:27:38	Sunny	highly congested
13/02/2020	Thursday	pak_turk_maarif_international_school	1000	Nazim-ud-din Rd	120	no	no	childrens_park	08:27:47	Sunny	highly congested
13/02/2020	Thursday	jamia_masjid	1400	Nazim-ud-din Rd	180	no	no	pak_turk_maarif_international_school	08:27:58	Sunny	congested
13/02/2020	Thursday	missile_chowk	1200	Nazim-ud-din Rd	120	no	no	jamia_masjid	08:28:06	Sunny	smooth
13/02/2020	Thursday	capital_gymkhana	1100	Jinnah Avenue	120	no	no	missile_chowk	08:28:14	Sunny	highly congested
13/02/2020	Thursday	9th_avenue	1000	Jinnah Avenue	180	no	no	capital_gymkhana	08:28:22	Sunny	highly congested
13/02/2020	Thursday	centaurus	1300	Jinnah Avenue	120	no	no	9th_avenue	08:28:31	Sunny	highly congested
13/02/2020	Thursday	crown_plaza	1000	Jinnah Avenue and Faisal Avenue Flyover	60	no	no	centaurus	08:28:38	Sunny	smooth
13/02/2020	Thursday	roshan_plaza	2700	Jinnah Ave	180	no	no	crown_plaza	08:28:45	Sunny	smooth
13/02/2020	Thursday	salt_and_pepper	3900	Jinnah Ave	300	no	no	roshan_plaza	08:28:52	Sunny	slightly congested
13/02/2020	Thursday	bar_bq_tonight	1600	Jinnah Ave	120	no	no	salt_and_pepper	08:28:58	Sunny	smooth
13/02/2020	Thursday	D_chowk	2100	A.K. Fazl-ul-Haq Rd and Jinnah Ave	240	no	no	bar_bq_tonight	08:29:06	Sunny	smooth
13/02/2020	Thursday	childrens_park	1000	Nazim-ud-din Rd	120	no	no	bahria_foundation_school	08:30:25	Mostly Sunny	highly congested
13/02/2020	Thursday	pak_turk_maarif_international_school	1000	Nazim-ud-din Rd	120	no	no	childrens_park	08:30:35	Mostly Sunny	highly congested
13/02/2020	Thursday	jamia_masjid	1400	Nazim-ud-din Rd	120	no	no	pak_turk_maarif_international_school	08:30:44	Mostly Sunny	smooth
13/02/2020	Thursday	missile_chowk	1200	Nazim-ud-din Rd	120	no	no	jamia_masjid	08:30:52	Mostly Sunny	smooth
13/02/2020	Thursday	capital_gymkhana	1100	Jinnah Avenue	120	no	no	missile_chowk	08:31:00	Mostly Sunny	highly congested
13/02/2020	Thursday	9th_avenue	1000	Jinnah Avenue	180	no	no	capital_gymkhana	08:31:08	Mostly Sunny	highly congested
13/02/2020	Thursday	centaurus	1300	Jinnah Avenue	120	no	no	9th_avenue	08:31:16	Mostly Sunny	highly congested
13/02/2020	Thursday	crown_plaza	1000	Jinnah Avenue and Faisal Avenue Flyover	60	no	no	centaurus	08:31:22	Mostly Sunny	smooth
13/02/2020	Thursday	roshan_plaza	2700	Jinnah Ave	180	no	no	crown_plaza	08:31:28	Mostly Sunny	smooth
13/02/2020	Thursday	salt_and_pepper	3900	Jinnah Ave	300	no	no	roshan_plaza	08:31:34	Mostly Sunny	slightly congested
13/02/2020	Thursday	bar_bq_tonight	1600	Jinnah Ave	120	no	no	salt_and_pepper	08:31:42	Mostly Sunny	smooth
13/02/2020	Thursday	D_chowk	2100	A.K. Fazl-ul-Haq Rd and Jinnah Ave	240	no	no	bar_bq_tonight	08:31:50	Mostly Sunny	smooth
13/02/2020	Thursday	childrens_park	1000	Nazim-ud-din Rd	120	no	no	bahria_foundation_school	08:33:08	Mostly Sunny	highly congested
13/02/2020	Thursday	pak_turk_maarif_international_school	1000	Nazim-ud-din Rd	120	no	no	childrens_park	08:33:16	Mostly Sunny	highly congested
13/02/2020	Thursday	jamia_masjid	1400	Nazim-ud-din Rd	120	no	no	pak_turk_maarif_international_school	08:33:24	Mostly Sunny	smooth
13/02/2020	Thursday	missile_chowk	1200	Nazim-ud-din Rd	120	no	no	jamia_masjid	08:33:32	Mostly Sunny	smooth
13/02/2020	Thursday	capital_gymkhana	1100	Jinnah Avenue	60	no	no	missile_chowk	08:33:41	Mostly Sunny	smooth
13/02/2020	Thursday	9th_avenue	1000	Jinnah Avenue	180	no	no	capital_gymkhana	08:33:49	Mostly Sunny	highly congested
13/02/2020	Thursday	centaurus	1300	Jinnah Avenue	120	no	no	9th_avenue	08:33:57	Mostly Sunny	highly congested
13/02/2020	Thursday	crown_plaza	1000	Jinnah Avenue and Faisal Avenue Flyover	60	no	no	centaurus	08:34:05	Mostly Sunny	smooth
13/02/2020	Thursday	roshan_plaza	2700	Jinnah Ave	180	no	no	crown_plaza	08:34:13	Mostly Sunny	smooth
13/02/2020	Thursday	salt_and_pepper	3900	Jinnah Ave	300	no	no	roshan_plaza	08:34:21	Mostly Sunny	slightly congested
13/02/2020	Thursday	bar_bq_tonight	1600	Jinnah Ave	120	no	no	salt_and_pepper	08:34:28	Mostly Sunny	smooth
13/02/2020	Thursday	D_chowk	2100	A.K. Fazl-ul-Haq Rd and Jinnah Ave	240	no	no	bar_bq_tonight	08:34:36	Mostly Sunny	smooth
13/02/2020	Thursday	childrens_park	1000	Nazim-ud-din Rd	120	no	no	bahria_foundation_school	08:35:49	Mostly Sunny	highly congested
13/02/2020	Thursday	pak_turk_maarif_international_school	1000	Nazim-ud-din Rd	120	no	no	childrens_park	08:35:58	Mostly Sunny	highly congested
13/02/2020	Thursday	jamia_masjid	1400	Nazim-ud-din Rd	120	no	no	pak_turk_maarif_international_school	08:36:06	Mostly Sunny	smooth
13/02/2020	Thursday	missile_chowk	1200	Nazim-ud-din Rd	120	no	no	jamia_masjid	08:36:14	Mostly Sunny	smooth
13/02/2020	Thursday	capital_gymkhana	1100	Jinnah Avenue	60	no	no	missile_chowk	08:36:22	Mostly Sunny	smooth
13/02/2020	Thursday	9th_avenue	1000	Jinnah Avenue	180	no	no	capital_gymkhana	08:36:31	Mostly Sunny	highly congested
13/02/2020	Thursday	centaurus	1300	Jinnah Avenue	120	no	no	9th_avenue	08:36:39	Mostly Sunny	highly congested
13/02/2020	Thursday	crown_plaza	1000	Jinnah Avenue and Faisal Avenue Flyover	60	no	no	centaurus	08:36:47	Mostly Sunny	smooth
13/02/2020	Thursday	roshan_plaza	2700	Jinnah Ave	180	no	no	crown_plaza	08:36:55	Mostly Sunny	smooth
13/02/2020	Thursday	salt_and_pepper	3900	Jinnah Ave	300	no	no	roshan_plaza	08:37:02	Mostly Sunny	slightly congested
13/02/2020	Thursday	bar_bq_tonight	1600	Jinnah Ave	120	no	no	salt_and_pepper	08:37:10	Mostly Sunny	smooth
13/02/2020	Thursday	D_chowk	2100	A.K. Fazl-ul-Haq Rd and Jinnah Ave	240	no	no	bar_bq_tonight	08:37:17	Mostly Sunny	smooth
13/02/2020	Thursday	childrens_park	1000	Nazim-ud-din Rd	120	no	no	bahria_foundation_school	08:38:41	Mostly Sunny	highly congested
13/02/2020	Thursday	pak_turk_maarif_international_school	1000	Nazim-ud-din Rd	120	no	no	childrens_park	08:38:50	Mostly Sunny	highly congested
13/02/2020	Thursday	jamia_masjid	1400	Nazim-ud-din Rd	120	no	no	pak_turk_maarif_international_school	08:38:59	Mostly Sunny	smooth
13/02/2020	Thursday	missile_chowk	1200	Nazim-ud-din Rd	120	no	no	jamia_masjid	08:39:08	Mostly Sunny	smooth
13/02/2020	Thursday	capital_gymkhana	1100	Jinnah Avenue	60	no	no	missile_chowk	08:39:16	Mostly Sunny	smooth
13/02/2020	Thursday	9th_avenue	1000	Jinnah Avenue	180	no	no	capital_gymkhana	08:39:23	Mostly Sunny	highly congested
13/02/2020	Thursday	centaurus	1300	Jinnah Avenue	120	no	no	9th_avenue	08:39:31	Mostly Sunny	highly congested
13/02/2020	Thursday	crown_plaza	1000	Jinnah Avenue and Faisal Avenue Flyover	60	no	no	centaurus	08:39:38	Mostly Sunny	smooth
13/02/2020	Thursday	roshan_plaza	2700	Jinnah Ave	180	no	no	crown_plaza	08:39:47	Mostly Sunny	smooth
13/02/2020	Thursday	salt_and_pepper	3900	Jinnah Ave	300	no	no	roshan_plaza	08:39:54	Mostly Sunny	slightly congested
13/02/2020	Thursday	bar_bq_tonight	1600	Jinnah Ave	120	no	no	salt_and_pepper	08:40:01	Mostly Sunny	smooth
13/02/2020	Thursday	D_chowk	2100	A.K. Fazl-ul-Haq Rd and Jinnah Ave	240	no	no	bar_bq_tonight	08:40:08	Mostly Sunny	smooth
13/02/2020	Thursday	childrens_park	1000	Nazim-ud-din Rd	120	no	no	bahria_foundation_school	08:41:28	Mostly Sunny	highly congested
13/02/2020	Thursday	pak_turk_maarif_international_school	1000	Nazim-ud-din Rd	120	no	no	childrens_park	08:41:36	Mostly Sunny	highly congested
13/02/2020	Thursday	jamia_masjid	1400	Nazim-ud-din Rd	120	no	no	pak_turk_maarif_international_school	08:41:44	Mostly Sunny	smooth
13/02/2020	Thursday	missile_chowk	1200	Nazim-ud-din Rd	120	no	no	jamia_masjid	08:41:53	Mostly Sunny	smooth
13/02/2020	Thursday	capital_gymkhana	1100	Jinnah Avenue	120	no	no	missile_chowk	08:41:59	Mostly Sunny	highly congested
13/02/2020	Thursday	9th_avenue	1000	Jinnah Avenue	180	no	no	capital_gymkhana	08:42:09	Mostly Sunny	highly congested
13/02/2020	Thursday	centaurus	1300	Jinnah Avenue	120	no	no	9th_avenue	08:42:17	Mostly Sunny	highly congested
13/02/2020	Thursday	crown_plaza	1000	Jinnah Avenue and Faisal Avenue Flyover	60	no	no	centaurus	08:42:25	Mostly Sunny	smooth
13/02/2020	Thursday	roshan_plaza	2700	Jinnah Ave	180	no	no	crown_plaza	08:42:32	Mostly Sunny	smooth
13/02/2020	Thursday	salt_and_pepper	3900	Jinnah Ave	300	no	no	roshan_plaza	08:42:41	Mostly Sunny	slightly congested
13/02/2020	Thursday	bar_bq_tonight	1600	Jinnah Ave	120	no	no	salt_and_pepper	08:42:47	Mostly Sunny	smooth
13/02/2020	Thursday	D_chowk	2100	A.K. Fazl-ul-Haq Rd and Jinnah Ave	240	no	no	bar_bq_tonight	08:42:54	Mostly Sunny	smooth
13/02/2020	Thursday	childrens_park	1000	Nazim-ud-din Rd	120	no	no	bahria_foundation_school	08:44:17	Mostly Sunny	highly congested
13/02/2020	Thursday	pak_turk_maarif_international_school	1000	Nazim-ud-din Rd	120	no	no	childrens_park	08:44:27	Mostly Sunny	highly congested
13/02/2020	Thursday	jamia_masjid	1400	Nazim-ud-din Rd	120	no	no	pak_turk_maarif_international_school	08:44:35	Mostly Sunny	smooth
13/02/2020	Thursday	missile_chowk	1200	Nazim-ud-din Rd	120	no	no	jamia_masjid	08:44:44	Mostly Sunny	smooth
13/02/2020	Thursday	capital_gymkhana	1100	Jinnah Avenue	60	no	no	missile_chowk	08:44:52	Mostly Sunny	smooth
13/02/2020	Thursday	9th_avenue	1000	Jinnah Avenue	120	no	no	capital_gymkhana	08:45:00	Mostly Sunny	highly congested
13/02/2020	Thursday	centaurus	1300	Jinnah Avenue	120	no	no	9th_avenue	08:45:06	Mostly Sunny	highly congested
13/02/2020	Thursday	crown_plaza	1000	Jinnah Avenue and Faisal Avenue Flyover	60	no	no	centaurus	08:45:14	Mostly Sunny	smooth
13/02/2020	Thursday	roshan_plaza	2700	Jinnah Ave	180	no	no	crown_plaza	08:45:21	Mostly Sunny	smooth
13/02/2020	Thursday	salt_and_pepper	3900	Jinnah Ave	300	no	no	roshan_plaza	08:45:29	Mostly Sunny	slightly congested
13/02/2020	Thursday	bar_bq_tonight	1600	Jinnah Ave	180	no	no	salt_and_pepper	08:45:36	Mostly Sunny	congested
13/02/2020	Thursday	D_chowk	2100	A.K. Fazl-ul-Haq Rd and Jinnah Ave	240	no	no	bar_bq_tonight	08:45:42	Mostly Sunny	smooth
13/02/2020	Thursday	childrens_park	1000	Nazim-ud-din Rd	120	no	no	bahria_foundation_school	08:46:58	Mostly Sunny	highly congested
13/02/2020	Thursday	pak_turk_maarif_international_school	1000	Nazim-ud-din Rd	120	no	no	childrens_park	08:47:07	Mostly Sunny	highly congested
13/02/2020	Thursday	jamia_masjid	1400	Nazim-ud-din Rd	180	no	no	pak_turk_maarif_international_school	08:47:16	Mostly Sunny	congested
13/02/2020	Thursday	missile_chowk	1200	Nazim-ud-din Rd	120	no	no	jamia_masjid	08:47:24	Mostly Sunny	smooth
13/02/2020	Thursday	capital_gymkhana	1100	Jinnah Avenue	60	no	no	missile_chowk	08:47:33	Mostly Sunny	smooth
13/02/2020	Thursday	9th_avenue	1000	Jinnah Avenue	180	no	no	capital_gymkhana	08:47:41	Mostly Sunny	highly congested
13/02/2020	Thursday	centaurus	1300	Jinnah Avenue	120	no	no	9th_avenue	08:47:49	Mostly Sunny	highly congested
13/02/2020	Thursday	crown_plaza	1000	Jinnah Avenue and Faisal Avenue Flyover	60	no	no	centaurus	08:47:56	Mostly Sunny	smooth
13/02/2020	Thursday	roshan_plaza	2700	Jinnah Ave	180	no	no	crown_plaza	08:48:03	Mostly Sunny	smooth
13/02/2020	Thursday	salt_and_pepper	3900	Jinnah Ave	300	no	no	roshan_plaza	08:48:10	Mostly Sunny	slightly congested
13/02/2020	Thursday	bar_bq_tonight	1600	Jinnah Ave	120	no	no	salt_and_pepper	08:48:18	Mostly Sunny	smooth
13/02/2020	Thursday	D_chowk	2100	A.K. Fazl-ul-Haq Rd and Jinnah Ave	300	no	no	bar_bq_tonight	08:48:25	Mostly Sunny	slightly congested
13/02/2020	Thursday	childrens_park	1000	Nazim-ud-din Rd	120	no	no	bahria_foundation_school	08:49:51	Mostly Sunny	highly congested
13/02/2020	Thursday	pak_turk_maarif_international_school	1000	Nazim-ud-din Rd	120	no	no	childrens_park	08:50:00	Mostly Sunny	highly congested
13/02/2020	Thursday	jamia_masjid	1400	Nazim-ud-din Rd	180	no	no	pak_turk_maarif_international_school	08:50:08	Mostly Sunny	congested
13/02/2020	Thursday	missile_chowk	1200	Nazim-ud-din Rd	120	no	no	jamia_masjid	08:50:17	Mostly Sunny	smooth
13/02/2020	Thursday	capital_gymkhana	1100	Jinnah Avenue	60	no	no	missile_chowk	08:50:26	Mostly Sunny	smooth
13/02/2020	Thursday	9th_avenue	1000	Jinnah Avenue	180	no	no	capital_gymkhana	08:50:34	Mostly Sunny	highly congested
13/02/2020	Thursday	centaurus	1300	Jinnah Avenue	120	no	no	9th_avenue	08:50:42	Mostly Sunny	highly congested
13/02/2020	Thursday	crown_plaza	1000	Jinnah Avenue and Faisal Avenue Flyover	60	no	no	centaurus	08:50:50	Mostly Sunny	smooth
13/02/2020	Thursday	roshan_plaza	2700	Jinnah Ave	180	no	no	crown_plaza	08:50:57	Mostly Sunny	smooth
13/02/2020	Thursday	salt_and_pepper	3900	Jinnah Ave	300	no	no	roshan_plaza	08:51:05	Mostly Sunny	slightly congested
13/02/2020	Thursday	bar_bq_tonight	1600	Jinnah Ave	120	no	no	salt_and_pepper	08:51:11	Mostly Sunny	smooth
13/02/2020	Thursday	D_chowk	2100	A.K. Fazl-ul-Haq Rd and Jinnah Ave	360	no	no	bar_bq_tonight	08:51:18	Mostly Sunny	congested
13/02/2020	Thursday	childrens_park	1000	Nazim-ud-din Rd	120	no	no	bahria_foundation_school	08:52:37	Mostly Sunny	highly congested
13/02/2020	Thursday	pak_turk_maarif_international_school	1000	Nazim-ud-din Rd	120	no	no	childrens_park	08:52:47	Mostly Sunny	highly congested
13/02/2020	Thursday	jamia_masjid	1400	Nazim-ud-din Rd	180	no	no	pak_turk_maarif_international_school	08:52:56	Mostly Sunny	congested
13/02/2020	Thursday	missile_chowk	1200	Nazim-ud-din Rd	120	no	no	jamia_masjid	08:53:04	Mostly Sunny	smooth
13/02/2020	Thursday	capital_gymkhana	1100	Jinnah Avenue	60	no	no	missile_chowk	08:53:13	Mostly Sunny	smooth
13/02/2020	Thursday	9th_avenue	1000	Jinnah Avenue	180	no	no	capital_gymkhana	08:53:22	Mostly Sunny	highly congested
13/02/2020	Thursday	centaurus	1300	Jinnah Avenue	120	no	no	9th_avenue	08:53:28	Mostly Sunny	highly congested
13/02/2020	Thursday	crown_plaza	1000	Jinnah Avenue and Faisal Avenue Flyover	60	no	no	centaurus	08:53:36	Mostly Sunny	smooth
13/02/2020	Thursday	roshan_plaza	2700	Jinnah Ave	180	no	no	crown_plaza	08:53:44	Mostly Sunny	smooth
13/02/2020	Thursday	salt_and_pepper	3900	Jinnah Ave	300	no	no	roshan_plaza	08:53:52	Mostly Sunny	slightly congested
13/02/2020	Thursday	bar_bq_tonight	1600	Jinnah Ave	120	no	no	salt_and_pepper	08:53:59	Mostly Sunny	smooth
13/02/2020	Thursday	D_chowk	2100	A.K. Fazl-ul-Haq Rd and Jinnah Ave	300	no	no	bar_bq_tonight	08:54:06	Mostly Sunny	slightly congested
13/02/2020	Thursday	childrens_park	1000	Nazim-ud-din Rd	120	no	no	bahria_foundation_school	08:55:24	Mostly Sunny	highly congested
13/02/2020	Thursday	pak_turk_maarif_international_school	1000	Nazim-ud-din Rd	120	no	no	childrens_park	08:55:34	Mostly Sunny	highly congested
13/02/2020	Thursday	jamia_masjid	1400	Nazim-ud-din Rd	180	no	no	pak_turk_maarif_international_school	08:55:42	Mostly Sunny	congested
13/02/2020	Thursday	missile_chowk	1200	Nazim-ud-din Rd	120	no	no	jamia_masjid	08:55:50	Mostly Sunny	smooth
13/02/2020	Thursday	capital_gymkhana	1100	Jinnah Avenue	120	no	no	missile_chowk	08:55:58	Mostly Sunny	highly congested
13/02/2020	Thursday	9th_avenue	1000	Jinnah Avenue	180	no	no	capital_gymkhana	08:56:07	Mostly Sunny	highly congested
13/02/2020	Thursday	centaurus	1300	Jinnah Avenue	120	no	no	9th_avenue	08:56:15	Mostly Sunny	highly congested
13/02/2020	Thursday	crown_plaza	1000	Jinnah Avenue and Faisal Avenue Flyover	60	no	no	centaurus	08:56:23	Mostly Sunny	smooth
13/02/2020	Thursday	roshan_plaza	2700	Jinnah Ave	180	no	no	crown_plaza	08:56:31	Mostly Sunny	smooth
13/02/2020	Thursday	salt_and_pepper	3900	Jinnah Ave	300	no	no	roshan_plaza	08:56:39	Mostly Sunny	slightly congested
13/02/2020	Thursday	bar_bq_tonight	1600	Jinnah Ave	120	no	no	salt_and_pepper	08:56:47	Mostly Sunny	smooth
13/02/2020	Thursday	D_chowk	2100	A.K. Fazl-ul-Haq Rd and Jinnah Ave	300	no	no	bar_bq_tonight	08:56:54	Mostly Sunny	slightly congested
13/02/2020	Thursday	childrens_park	1000	Nazim-ud-din Rd	120	no	no	bahria_foundation_school	08:58:10	Mostly Sunny	highly congested
13/02/2020	Thursday	pak_turk_maarif_international_school	1000	Nazim-ud-din Rd	120	no	no	childrens_park	08:58:17	Mostly Sunny	highly congested
13/02/2020	Thursday	jamia_masjid	1400	Nazim-ud-din Rd	120	no	no	pak_turk_maarif_international_school	08:58:26	Mostly Sunny	smooth
13/02/2020	Thursday	missile_chowk	1200	Nazim-ud-din Rd	120	no	no	jamia_masjid	08:58:34	Mostly Sunny	smooth
13/02/2020	Thursday	capital_gymkhana	1100	Jinnah Avenue	60	no	no	missile_chowk	08:58:42	Mostly Sunny	smooth
13/02/2020	Thursday	9th_avenue	1000	Jinnah Avenue	180	no	no	capital_gymkhana	08:58:50	Mostly Sunny	highly congested
13/02/2020	Thursday	centaurus	1300	Jinnah Avenue	120	no	no	9th_avenue	08:58:58	Mostly Sunny	highly congested
13/02/2020	Thursday	crown_plaza	1000	Jinnah Avenue and Faisal Avenue Flyover	60	no	no	centaurus	08:59:06	Mostly Sunny	smooth
13/02/2020	Thursday	roshan_plaza	2700	Jinnah Ave	240	no	no	crown_plaza	08:59:14	Mostly Sunny	slightly congested
13/02/2020	Thursday	salt_and_pepper	3900	Jinnah Ave	300	no	no	roshan_plaza	08:59:22	Mostly Sunny	slightly congested
13/02/2020	Thursday	bar_bq_tonight	1600	Jinnah Ave	120	no	no	salt_and_pepper	08:59:30	Mostly Sunny	smooth
13/02/2020	Thursday	D_chowk	2100	A.K. Fazl-ul-Haq Rd and Jinnah Ave	360	no	no	bar_bq_tonight	08:59:37	Mostly Sunny	congested
13/02/2020	Thursday	childrens_park	1000	Nazim-ud-din Rd	120	no	no	bahria_foundation_school	09:01:00	Mostly Sunny	highly congested
13/02/2020	Thursday	pak_turk_maarif_international_school	1000	Nazim-ud-din Rd	120	no	no	childrens_park	09:01:10	Mostly Sunny	highly congested
13/02/2020	Thursday	jamia_masjid	1400	Nazim-ud-din Rd	120	no	no	pak_turk_maarif_international_school	09:01:19	Mostly Sunny	smooth
13/02/2020	Thursday	missile_chowk	1200	Nazim-ud-din Rd	120	no	no	jamia_masjid	09:01:27	Mostly Sunny	smooth
13/02/2020	Thursday	capital_gymkhana	1100	Jinnah Avenue	60	no	no	missile_chowk	09:01:36	Mostly Sunny	smooth
13/02/2020	Thursday	9th_avenue	1000	Jinnah Avenue	180	no	no	capital_gymkhana	09:01:44	Mostly Sunny	highly congested
13/02/2020	Thursday	centaurus	1300	Jinnah Avenue	120	no	no	9th_avenue	09:01:52	Mostly Sunny	highly congested
13/02/2020	Thursday	crown_plaza	1000	Jinnah Avenue and Faisal Avenue Flyover	60	no	no	centaurus	09:01:59	Mostly Sunny	smooth
13/02/2020	Thursday	roshan_plaza	2700	Jinnah Ave	240	no	no	crown_plaza	09:02:07	Mostly Sunny	slightly congested
13/02/2020	Thursday	salt_and_pepper	3900	Jinnah Ave	300	no	no	roshan_plaza	09:02:14	Mostly Sunny	slightly congested
13/02/2020	Thursday	bar_bq_tonight	1600	Jinnah Ave	180	no	no	salt_and_pepper	09:02:21	Mostly Sunny	congested
13/02/2020	Thursday	D_chowk	2100	A.K. Fazl-ul-Haq Rd and Jinnah Ave	300	no	no	bar_bq_tonight	09:02:27	Mostly Sunny	slightly congested
13/02/2020	Thursday	childrens_park	1000	Nazim-ud-din Rd	120	no	no	bahria_foundation_school	09:03:46	Mostly Sunny	highly congested
13/02/2020	Thursday	pak_turk_maarif_international_school	1000	Nazim-ud-din Rd	120	no	no	childrens_park	09:03:54	Mostly Sunny	highly congested
13/02/2020	Thursday	jamia_masjid	1400	Nazim-ud-din Rd	120	no	no	pak_turk_maarif_international_school	09:04:03	Mostly Sunny	smooth
13/02/2020	Thursday	missile_chowk	1200	Nazim-ud-din Rd	120	no	no	jamia_masjid	09:04:11	Mostly Sunny	smooth
13/02/2020	Thursday	capital_gymkhana	1100	Jinnah Avenue	60	no	no	missile_chowk	09:04:18	Mostly Sunny	smooth
13/02/2020	Thursday	9th_avenue	1000	Jinnah Avenue	180	no	no	capital_gymkhana	09:04:27	Mostly Sunny	highly congested
13/02/2020	Thursday	centaurus	1300	Jinnah Avenue	120	no	no	9th_avenue	09:04:36	Mostly Sunny	highly congested
13/02/2020	Thursday	crown_plaza	1000	Jinnah Avenue and Faisal Avenue Flyover	60	no	no	centaurus	09:04:44	Mostly Sunny	smooth
13/02/2020	Thursday	roshan_plaza	2700	Jinnah Ave	240	no	no	crown_plaza	09:04:51	Mostly Sunny	slightly congested
13/02/2020	Thursday	salt_and_pepper	3900	Jinnah Ave	300	no	no	roshan_plaza	09:05:00	Mostly Sunny	slightly congested
13/02/2020	Thursday	bar_bq_tonight	1600	Jinnah Ave	240	no	no	salt_and_pepper	09:05:07	Mostly Sunny	highly congested
13/02/2020	Thursday	D_chowk	2100	A.K. Fazl-ul-Haq Rd and Jinnah Ave	360	no	no	bar_bq_tonight	09:05:14	Mostly Sunny	congested
13/02/2020	Thursday	childrens_park	1000	Nazim-ud-din Rd	120	no	no	bahria_foundation_school	09:06:29	Mostly Sunny	highly congested
13/02/2020	Thursday	pak_turk_maarif_international_school	1000	Nazim-ud-din Rd	120	no	no	childrens_park	09:06:34	Mostly Sunny	highly congested
13/02/2020	Thursday	jamia_masjid	1400	Nazim-ud-din Rd	120	no	no	pak_turk_maarif_international_school	09:06:43	Mostly Sunny	smooth
13/02/2020	Thursday	missile_chowk	1200	Nazim-ud-din Rd	120	no	no	jamia_masjid	09:06:51	Mostly Sunny	smooth
13/02/2020	Thursday	capital_gymkhana	1100	Jinnah Avenue	60	no	no	missile_chowk	09:07:00	Mostly Sunny	smooth
13/02/2020	Thursday	9th_avenue	1000	Jinnah Avenue	180	no	no	capital_gymkhana	09:07:09	Mostly Sunny	highly congested
13/02/2020	Thursday	centaurus	1300	Jinnah Avenue	120	no	no	9th_avenue	09:07:17	Mostly Sunny	highly congested
13/02/2020	Thursday	crown_plaza	1000	Jinnah Avenue and Faisal Avenue Flyover	60	no	no	centaurus	09:07:24	Mostly Sunny	smooth
13/02/2020	Thursday	roshan_plaza	2700	Jinnah Ave	240	no	no	crown_plaza	09:07:31	Mostly Sunny	slightly congested
13/02/2020	Thursday	salt_and_pepper	3900	Jinnah Ave	300	no	no	roshan_plaza	09:07:39	Mostly Sunny	slightly congested
13/02/2020	Thursday	bar_bq_tonight	1600	Jinnah Ave	240	no	no	salt_and_pepper	09:07:46	Mostly Sunny	highly congested
13/02/2020	Thursday	D_chowk	2100	A.K. Fazl-ul-Haq Rd and Jinnah Ave	300	no	no	bar_bq_tonight	09:07:54	Mostly Sunny	slightly congested
13/02/2020	Thursday	childrens_park	1000	Nazim-ud-din Rd	120	no	no	bahria_foundation_school	09:09:17	Mostly Sunny	highly congested
13/02/2020	Thursday	pak_turk_maarif_international_school	1000	Nazim-ud-din Rd	120	no	no	childrens_park	09:09:26	Mostly Sunny	highly congested
13/02/2020	Thursday	jamia_masjid	1400	Nazim-ud-din Rd	120	no	no	pak_turk_maarif_international_school	09:09:34	Mostly Sunny	smooth
13/02/2020	Thursday	missile_chowk	1200	Nazim-ud-din Rd	120	no	no	jamia_masjid	09:09:42	Mostly Sunny	smooth
13/02/2020	Thursday	capital_gymkhana	1100	Jinnah Avenue	60	no	no	missile_chowk	09:09:50	Mostly Sunny	smooth
13/02/2020	Thursday	9th_avenue	1000	Jinnah Avenue	120	no	no	capital_gymkhana	09:09:58	Mostly Sunny	highly congested
13/02/2020	Thursday	centaurus	1300	Jinnah Avenue	120	no	no	9th_avenue	09:10:06	Mostly Sunny	highly congested
13/02/2020	Thursday	crown_plaza	1000	Jinnah Avenue and Faisal Avenue Flyover	60	no	no	centaurus	09:10:13	Mostly Sunny	smooth
13/02/2020	Thursday	roshan_plaza	2700	Jinnah Ave	240	no	no	crown_plaza	09:10:21	Mostly Sunny	slightly congested
13/02/2020	Thursday	salt_and_pepper	3900	Jinnah Ave	300	no	no	roshan_plaza	09:10:30	Mostly Sunny	slightly congested
13/02/2020	Thursday	bar_bq_tonight	1600	Jinnah Ave	240	no	no	salt_and_pepper	09:10:37	Mostly Sunny	highly congested
13/02/2020	Thursday	D_chowk	2100	A.K. Fazl-ul-Haq Rd and Jinnah Ave	300	no	no	bar_bq_tonight	09:10:45	Mostly Sunny	slightly congested
13/02/2020	Thursday	childrens_park	1000	Nazim-ud-din Rd	120	no	no	bahria_foundation_school	09:12:08	Mostly Sunny	highly congested
13/02/2020	Thursday	pak_turk_maarif_international_school	1000	Nazim-ud-din Rd	120	no	no	childrens_park	09:12:15	Mostly Sunny	highly congested
13/02/2020	Thursday	jamia_masjid	1400	Nazim-ud-din Rd	120	no	no	pak_turk_maarif_international_school	09:12:23	Mostly Sunny	smooth
13/02/2020	Thursday	missile_chowk	1200	Nazim-ud-din Rd	120	no	no	jamia_masjid	09:12:32	Mostly Sunny	smooth
13/02/2020	Thursday	capital_gymkhana	1100	Jinnah Avenue	60	no	no	missile_chowk	09:12:40	Mostly Sunny	smooth
13/02/2020	Thursday	9th_avenue	1000	Jinnah Avenue	180	no	no	capital_gymkhana	09:12:49	Mostly Sunny	highly congested
13/02/2020	Thursday	centaurus	1300	Jinnah Avenue	120	no	no	9th_avenue	09:12:56	Mostly Sunny	highly congested
13/02/2020	Thursday	crown_plaza	1000	Jinnah Avenue and Faisal Avenue Flyover	60	no	no	centaurus	09:13:04	Mostly Sunny	smooth
13/02/2020	Thursday	roshan_plaza	2700	Jinnah Ave	240	no	no	crown_plaza	09:13:11	Mostly Sunny	slightly congested
13/02/2020	Thursday	salt_and_pepper	3900	Jinnah Ave	300	no	no	roshan_plaza	09:13:19	Mostly Sunny	slightly congested
13/02/2020	Thursday	bar_bq_tonight	1600	Jinnah Ave	240	no	no	salt_and_pepper	09:13:26	Mostly Sunny	highly congested
13/02/2020	Thursday	D_chowk	2100	A.K. Fazl-ul-Haq Rd and Jinnah Ave	300	no	no	bar_bq_tonight	09:13:35	Mostly Sunny	slightly congested
13/02/2020	Thursday	childrens_park	1000	Nazim-ud-din Rd	120	no	no	bahria_foundation_school	09:15:00	Mostly Sunny	highly congested
13/02/2020	Thursday	pak_turk_maarif_international_school	1000	Nazim-ud-din Rd	120	no	no	childrens_park	09:15:09	Mostly Sunny	highly congested
13/02/2020	Thursday	jamia_masjid	1400	Nazim-ud-din Rd	120	no	no	pak_turk_maarif_international_school	09:15:16	Mostly Sunny	smooth
13/02/2020	Thursday	missile_chowk	1200	Nazim-ud-din Rd	120	no	no	jamia_masjid	09:15:25	Mostly Sunny	smooth
13/02/2020	Thursday	capital_gymkhana	1100	Jinnah Avenue	60	no	no	missile_chowk	09:15:33	Mostly Sunny	smooth
13/02/2020	Thursday	9th_avenue	1000	Jinnah Avenue	180	no	no	capital_gymkhana	09:15:42	Mostly Sunny	highly congested
13/02/2020	Thursday	centaurus	1300	Jinnah Avenue	120	no	no	9th_avenue	09:15:51	Mostly Sunny	highly congested
13/02/2020	Thursday	crown_plaza	1000	Jinnah Avenue and Faisal Avenue Flyover	60	no	no	centaurus	09:15:59	Mostly Sunny	smooth
13/02/2020	Thursday	roshan_plaza	2700	Jinnah Ave	240	no	no	crown_plaza	09:16:07	Mostly Sunny	slightly congested
13/02/2020	Thursday	salt_and_pepper	3900	Jinnah Ave	300	no	no	roshan_plaza	09:16:15	Mostly Sunny	slightly congested
13/02/2020	Thursday	bar_bq_tonight	1600	Jinnah Ave	240	no	no	salt_and_pepper	09:16:23	Mostly Sunny	highly congested
13/02/2020	Thursday	D_chowk	2100	A.K. Fazl-ul-Haq Rd and Jinnah Ave	300	no	no	bar_bq_tonight	09:16:30	Mostly Sunny	slightly congested
13/02/2020	Thursday	childrens_park	1000	Nazim-ud-din Rd	120	no	no	bahria_foundation_school	09:17:49	Mostly Sunny	highly congested
13/02/2020	Thursday	pak_turk_maarif_international_school	1000	Nazim-ud-din Rd	120	no	no	childrens_park	09:17:57	Mostly Sunny	highly congested
13/02/2020	Thursday	jamia_masjid	1400	Nazim-ud-din Rd	180	no	no	pak_turk_maarif_international_school	09:18:05	Mostly Sunny	congested
13/02/2020	Thursday	missile_chowk	1200	Nazim-ud-din Rd	120	no	no	jamia_masjid	09:18:14	Mostly Sunny	smooth
13/02/2020	Thursday	capital_gymkhana	1100	Jinnah Avenue	60	no	no	missile_chowk	09:18:21	Mostly Sunny	smooth
13/02/2020	Thursday	9th_avenue	1000	Jinnah Avenue	120	no	no	capital_gymkhana	09:18:29	Mostly Sunny	highly congested
13/02/2020	Thursday	centaurus	1300	Jinnah Avenue	120	no	no	9th_avenue	09:18:38	Mostly Sunny	highly congested
13/02/2020	Thursday	crown_plaza	1000	Jinnah Avenue and Faisal Avenue Flyover	60	no	no	centaurus	09:18:46	Mostly Sunny	smooth
13/02/2020	Thursday	roshan_plaza	2700	Jinnah Ave	180	no	no	crown_plaza	09:18:52	Mostly Sunny	smooth
13/02/2020	Thursday	salt_and_pepper	3900	Jinnah Ave	300	no	no	roshan_plaza	09:19:00	Mostly Sunny	slightly congested
13/02/2020	Thursday	bar_bq_tonight	1600	Jinnah Ave	240	no	no	salt_and_pepper	09:19:07	Mostly Sunny	highly congested
13/02/2020	Thursday	D_chowk	2100	A.K. Fazl-ul-Haq Rd and Jinnah Ave	360	no	no	bar_bq_tonight	09:19:13	Mostly Sunny	congested
13/02/2020	Thursday	childrens_park	1000	Nazim-ud-din Rd	120	no	no	bahria_foundation_school	09:20:40	Mostly Sunny	highly congested
13/02/2020	Thursday	pak_turk_maarif_international_school	1000	Nazim-ud-din Rd	120	no	no	childrens_park	09:20:48	Mostly Sunny	highly congested
13/02/2020	Thursday	jamia_masjid	1400	Nazim-ud-din Rd	120	no	no	pak_turk_maarif_international_school	09:20:56	Mostly Sunny	smooth
13/02/2020	Thursday	missile_chowk	1200	Nazim-ud-din Rd	120	no	no	jamia_masjid	09:21:03	Mostly Sunny	smooth
13/02/2020	Thursday	capital_gymkhana	1100	Jinnah Avenue	60	no	no	missile_chowk	09:21:12	Mostly Sunny	smooth
13/02/2020	Thursday	9th_avenue	1000	Jinnah Avenue	120	no	no	capital_gymkhana	09:21:21	Mostly Sunny	highly congested
13/02/2020	Thursday	centaurus	1300	Jinnah Avenue	120	no	no	9th_avenue	09:21:29	Mostly Sunny	highly congested
13/02/2020	Thursday	crown_plaza	1000	Jinnah Avenue and Faisal Avenue Flyover	60	no	no	centaurus	09:21:37	Mostly Sunny	smooth
13/02/2020	Thursday	roshan_plaza	2700	Jinnah Ave	240	no	no	crown_plaza	09:21:45	Mostly Sunny	slightly congested
13/02/2020	Thursday	salt_and_pepper	3900	Jinnah Ave	300	no	no	roshan_plaza	09:21:53	Mostly Sunny	slightly congested
13/02/2020	Thursday	bar_bq_tonight	1600	Jinnah Ave	240	no	no	salt_and_pepper	09:22:01	Mostly Sunny	highly congested
13/02/2020	Thursday	D_chowk	2100	A.K. Fazl-ul-Haq Rd and Jinnah Ave	360	no	no	bar_bq_tonight	09:22:09	Mostly Sunny	congested
13/02/2020	Thursday	childrens_park	1000	Nazim-ud-din Rd	120	no	no	bahria_foundation_school	09:23:27	Mostly Sunny	highly congested
13/02/2020	Thursday	pak_turk_maarif_international_school	1000	Nazim-ud-din Rd	120	no	no	childrens_park	09:23:36	Mostly Sunny	highly congested
13/02/2020	Thursday	jamia_masjid	1400	Nazim-ud-din Rd	120	no	no	pak_turk_maarif_international_school	09:23:43	Mostly Sunny	smooth
13/02/2020	Thursday	missile_chowk	1200	Nazim-ud-din Rd	120	no	no	jamia_masjid	09:23:51	Mostly Sunny	smooth
13/02/2020	Thursday	capital_gymkhana	1100	Jinnah Avenue	60	no	no	missile_chowk	09:23:59	Mostly Sunny	smooth
13/02/2020	Thursday	9th_avenue	1000	Jinnah Avenue	120	no	no	capital_gymkhana	09:24:07	Mostly Sunny	highly congested
13/02/2020	Thursday	centaurus	1300	Jinnah Avenue	120	no	no	9th_avenue	09:24:15	Mostly Sunny	highly congested
13/02/2020	Thursday	crown_plaza	1000	Jinnah Avenue and Faisal Avenue Flyover	60	no	no	centaurus	09:24:23	Mostly Sunny	smooth
13/02/2020	Thursday	roshan_plaza	2700	Jinnah Ave	180	no	no	crown_plaza	09:24:31	Mostly Sunny	smooth
13/02/2020	Thursday	salt_and_pepper	3900	Jinnah Ave	300	no	no	roshan_plaza	09:24:39	Mostly Sunny	slightly congested
13/02/2020	Thursday	bar_bq_tonight	1600	Jinnah Ave	240	no	no	salt_and_pepper	09:24:48	Mostly Sunny	highly congested
13/02/2020	Thursday	D_chowk	2100	A.K. Fazl-ul-Haq Rd and Jinnah Ave	300	no	no	bar_bq_tonight	09:24:54	Mostly Sunny	slightly congested
13/02/2020	Thursday	childrens_park	1000	Nazim-ud-din Rd	120	no	no	bahria_foundation_school	09:26:14	Mostly Sunny	highly congested
13/02/2020	Thursday	pak_turk_maarif_international_school	1000	Nazim-ud-din Rd	120	no	no	childrens_park	09:26:23	Mostly Sunny	highly congested
13/02/2020	Thursday	jamia_masjid	1400	Nazim-ud-din Rd	120	no	no	pak_turk_maarif_international_school	09:26:31	Mostly Sunny	smooth
13/02/2020	Thursday	missile_chowk	1200	Nazim-ud-din Rd	120	no	no	jamia_masjid	09:26:40	Mostly Sunny	smooth
13/02/2020	Thursday	capital_gymkhana	1100	Jinnah Avenue	60	no	no	missile_chowk	09:26:48	Mostly Sunny	smooth
13/02/2020	Thursday	9th_avenue	1000	Jinnah Avenue	120	no	no	capital_gymkhana	09:26:56	Mostly Sunny	highly congested
13/02/2020	Thursday	centaurus	1300	Jinnah Avenue	120	no	no	9th_avenue	09:27:05	Mostly Sunny	highly congested
13/02/2020	Thursday	crown_plaza	1000	Jinnah Avenue and Faisal Avenue Flyover	60	no	no	centaurus	09:27:13	Mostly Sunny	smooth
13/02/2020	Thursday	roshan_plaza	2700	Jinnah Ave	180	no	no	crown_plaza	09:27:21	Mostly Sunny	smooth
13/02/2020	Thursday	salt_and_pepper	3900	Jinnah Ave	300	no	no	roshan_plaza	09:27:29	Mostly Sunny	slightly congested
13/02/2020	Thursday	bar_bq_tonight	1600	Jinnah Ave	240	no	no	salt_and_pepper	09:27:36	Mostly Sunny	highly congested
13/02/2020	Thursday	D_chowk	2100	A.K. Fazl-ul-Haq Rd and Jinnah Ave	300	no	no	bar_bq_tonight	09:27:43	Mostly Sunny	slightly congested
13/02/2020	Thursday	childrens_park	1000	Nazim-ud-din Rd	120	no	no	bahria_foundation_school	09:29:03	Mostly Sunny	highly congested
13/02/2020	Thursday	pak_turk_maarif_international_school	1000	Nazim-ud-din Rd	120	no	no	childrens_park	09:29:14	Mostly Sunny	highly congested
13/02/2020	Thursday	jamia_masjid	1400	Nazim-ud-din Rd	120	no	no	pak_turk_maarif_international_school	09:29:23	Mostly Sunny	smooth
13/02/2020	Thursday	missile_chowk	1200	Nazim-ud-din Rd	120	no	no	jamia_masjid	09:29:31	Mostly Sunny	smooth
13/02/2020	Thursday	capital_gymkhana	1100	Jinnah Avenue	60	no	no	missile_chowk	09:29:39	Mostly Sunny	smooth
13/02/2020	Thursday	9th_avenue	1000	Jinnah Avenue	120	no	no	capital_gymkhana	09:29:47	Mostly Sunny	highly congested
13/02/2020	Thursday	centaurus	1300	Jinnah Avenue	120	no	no	9th_avenue	09:29:55	Mostly Sunny	highly congested
13/02/2020	Thursday	crown_plaza	1000	Jinnah Avenue and Faisal Avenue Flyover	60	no	no	centaurus	09:30:03	Mostly Sunny	smooth
13/02/2020	Thursday	roshan_plaza	2700	Jinnah Ave	180	no	no	crown_plaza	09:30:11	Mostly Sunny	smooth
13/02/2020	Thursday	salt_and_pepper	3900	Jinnah Ave	300	no	no	roshan_plaza	09:30:19	Mostly Sunny	slightly congested
13/02/2020	Thursday	bar_bq_tonight	1600	Jinnah Ave	120	no	no	salt_and_pepper	09:30:26	Mostly Sunny	smooth
13/02/2020	Thursday	D_chowk	2100	A.K. Fazl-ul-Haq Rd and Jinnah Ave	360	no	no	bar_bq_tonight	09:30:34	Mostly Sunny	congested
13/02/2020	Thursday	childrens_park	1000	Nazim-ud-din Rd	120	no	no	bahria_foundation_school	09:31:50	Mostly Sunny	highly congested
13/02/2020	Thursday	pak_turk_maarif_international_school	1000	Nazim-ud-din Rd	120	no	no	childrens_park	09:31:57	Mostly Sunny	highly congested
13/02/2020	Thursday	jamia_masjid	1400	Nazim-ud-din Rd	120	no	no	pak_turk_maarif_international_school	09:32:05	Mostly Sunny	smooth
13/02/2020	Thursday	missile_chowk	1200	Nazim-ud-din Rd	120	no	no	jamia_masjid	09:32:13	Mostly Sunny	smooth
13/02/2020	Thursday	capital_gymkhana	1100	Jinnah Avenue	60	no	no	missile_chowk	09:32:21	Mostly Sunny	smooth
13/02/2020	Thursday	9th_avenue	1000	Jinnah Avenue	120	no	no	capital_gymkhana	09:32:29	Mostly Sunny	highly congested
13/02/2020	Thursday	centaurus	1300	Jinnah Avenue	120	no	no	9th_avenue	09:32:37	Mostly Sunny	highly congested
13/02/2020	Thursday	crown_plaza	1000	Jinnah Avenue and Faisal Avenue Flyover	60	no	no	centaurus	09:32:44	Mostly Sunny	smooth
13/02/2020	Thursday	roshan_plaza	2700	Jinnah Ave	180	no	no	crown_plaza	09:32:52	Mostly Sunny	smooth
13/02/2020	Thursday	salt_and_pepper	3900	Jinnah Ave	300	no	no	roshan_plaza	09:33:00	Mostly Sunny	slightly congested
13/02/2020	Thursday	bar_bq_tonight	1600	Jinnah Ave	180	no	no	salt_and_pepper	09:33:07	Mostly Sunny	congested
13/02/2020	Thursday	D_chowk	2100	A.K. Fazl-ul-Haq Rd and Jinnah Ave	360	no	no	bar_bq_tonight	09:33:15	Mostly Sunny	congested
13/02/2020	Thursday	childrens_park	1000	Nazim-ud-din Rd	120	no	no	bahria_foundation_school	09:34:43	Mostly Sunny	highly congested
13/02/2020	Thursday	pak_turk_maarif_international_school	1000	Nazim-ud-din Rd	120	no	no	childrens_park	09:34:52	Mostly Sunny	highly congested
[truncated: 315,113+ more rows]
